# Supplementary material for: 4-(2-{[4-Amino-6-(4-nitro­benz­yl)-5-oxo-4,5-dihydro-1,2,4-triazin-3-yl]sulfan­yl}acet­yl)-3-phenyl­sydnone
Source: Acta Crystallogr Sect E Struct Rep Online. 2011 Apr 22;67(Pt 5):o1196. doi: 10.1107/S1600536811014504 (PMC3089265; doi:10.1107/S1600536811014504)
Supplement: Supplementary file 1 [file e-67-o1196-sup1.cif]

##############################################################################
#                                                                            #
# This CIF contains the data in a paper accepted for publication in          #
# Acta Crystallographica Section E. It conforms to the requirements of       #
# Notes for Authors for Acta Crystallographica Section E, and has been       #
# peer reviewed under the auspices of the IUCr Commission on Journals.       #
#                                                                            #
# Full details of the Crystallographic Information File format               #
# are given in the paper "The Crystallographic Information File (CIF):       #
# a New Standard Archive File for Crystallography" by S. R. Hall, F. H.      #
# Allen and I. D. Brown [Acta Cryst. (1991), A47, 655-685].                  #
#                                                                            #
# The current version of the core CIF dictionary is obtainable from          #
# ftp://ftp.iucr.org/pub/cif_core.dic.                                       #
#                                                                            #
# Software is freely available for graphical display of the structure(s)     #
# in this CIF. For information consult the CIF software page                 #
# http://www.iucr.org/resources/cif/software.                                #
#                                                                            #
# This file may be used for bona fide research purposes within the           #
# scientific community so long as proper attribution is given to the journal # 
# article from which it was obtained.                                        #
#                                                                            #
##############################################################################
data_global
_audit_creation_method     'form.cif (version 2.0)'
_journal_data_validation_number     ?
_journal_date_recd_electronic     2011-04-12
_journal_date_accepted     2011-04-18
_journal_name_full     'Acta Crystallographica, Section E'
_journal_year     2011
_journal_volume     67
_journal_issue      5
_journal_page_first     o1196
_journal_page_last     o1196
_journal_paper_category     QO
_journal_coeditor_code     IS2702
_publ_contact_author_name     'Prof. Fun, Hoong-Kun'
_publ_contact_author_address
;
      X-ray Crystallography Unit
      School of Physics
      Universiti Sains Malaysia
      11800 USM, Penang
      MALAYSIA
;
_publ_contact_author_email     'hkfun@usm.my'
_publ_contact_author_fax     '604 6579150'
_publ_contact_author_phone     '604 6533652'
_publ_section_title
;\
4-(2-{[4-Amino-6-(4-nitrobenzyl)-5-oxo-4,5-dihydro-1,2,4-triazin-3-yl]sulfanyl}\
acetyl)-3-phenylsydnone
;
loop_
    _publ_author_name
    _publ_author_footnote
    _publ_author_address
    'Hoong-Kun Fun'
;
      Thomson Reuters ResearcherID: A-3561-2009.
;
;     X-ray Crystallography Unit
      School of Physics
      Universiti Sains Malaysia
      11800 USM, Penang
      Malaysia
;
    'Mohd Mustaqim Rosli' ?
;
      X-ray Crystallography Unit
      School of Physics
      Universiti Sains Malaysia
      11800 USM, Penang
      Malaysia
;
    'Nithinchandra' ?
;
      Department of Studies in Chemistry
      Mangalore University
      Mangalagangotri
      Mangalore 574 199
      India
;
    'Balakrishna Kalluraya' ?
;
      Department of Studies in Chemistry
      Mangalore University
      Mangalagangotri
      Mangalore 574 199
      India
;
data_I
_audit_creation_method     SHELXL-97
_chemical_name_systematic
;
4-(2-{[4-Amino-6-(4-nitrobenzyl)-5-oxo-4,5-dihydro-1,2,4-
triazin-3-yl]sulfanyl}acetyl)-3-phenyl-1,2,3-oxadiazol-3-ium-5-olate
;
_chemical_name_common
;
4-(2-{[4-Amino-6-(4-nitrobenzyl)-5-oxo-4,5-dihydro-1,2,4-
triazin-3-yl]sulfanyl}acetyl)-3-phenylsydnone
;
_chemical_formula_moiety     'C20 H15 N7 O6 S'
_chemical_formula_sum     'C20 H15 N7 O6 S'
_chemical_formula_iupac     'C20 H15 N7 O6 S'
_chemical_formula_weight     481.45
_chemical_melting_point     ?
_symmetry_cell_setting     triclinic
_symmetry_space_group_name_H-M     'P -1'
_symmetry_space_group_name_Hall     '-P 1'
loop_
    _symmetry_equiv_pos_as_xyz
    'x, y, z'
    '-x, -y, -z'
_cell_length_a     6.40710(10)
_cell_length_b     10.1629(2)
_cell_length_c     17.1521(3)
_cell_angle_alpha     106.3720(10)
_cell_angle_beta     92.4000(10)
_cell_angle_gamma     97.5510(10)
_cell_volume     1058.61(3)
_cell_formula_units_Z     2
_cell_measurement_reflns_used     5430
_cell_measurement_theta_min     3.70
_cell_measurement_theta_max     30.07
_cell_measurement_temperature     297(2)
_exptl_crystal_description     'block'
_exptl_crystal_colour     'yellow'
_exptl_crystal_size_max     0.51
_exptl_crystal_size_mid     0.34
_exptl_crystal_size_min     0.17
_exptl_crystal_density_diffrn     1.510
_exptl_crystal_density_meas     ?
_exptl_crystal_density_method     'not measured'
_exptl_crystal_F_000     496
_exptl_absorpt_coefficient_mu     0.208
_exptl_absorpt_correction_type     multi-scan
_exptl_absorpt_process_details     '(<i>SADABS</i>; Bruker, 2009)'
_exptl_absorpt_correction_T_min     0.9002
_exptl_absorpt_correction_T_max     0.9648
_exptl_special_details     ?
_diffrn_ambient_temperature     297(2)
_diffrn_radiation_type     MoK\a
_diffrn_radiation_wavelength     0.71073
_diffrn_radiation_source     'fine-focus sealed tube'
_diffrn_radiation_monochromator     graphite
_diffrn_measurement_device_type
;
Bruker SMART APEXII CCD area-detector
;
_diffrn_measurement_method     '\f and \w'
_diffrn_detector_area_resol_mean     ?
_diffrn_reflns_number     21821
_diffrn_reflns_av_R_equivalents     0.0297
_diffrn_reflns_av_sigmaI/netI     0.0326
_diffrn_reflns_theta_min     2.11
_diffrn_reflns_theta_max     32.83
_diffrn_reflns_theta_full     32.83
_diffrn_measured_fraction_theta_max     0.988
_diffrn_measured_fraction_theta_full     0.988
_diffrn_reflns_limit_h_min     -9
_diffrn_reflns_limit_h_max     9
_diffrn_reflns_limit_k_min     -15
_diffrn_reflns_limit_k_max     15
_diffrn_reflns_limit_l_min     -26
_diffrn_reflns_limit_l_max     26
_diffrn_standards_number     0
_diffrn_standards_interval_count     .
_diffrn_standards_interval_time     .
_diffrn_standards_decay_%     ?
_refine_special_details
;
 Refinement of F^2^ against ALL reflections.  The weighted R-factor wR and
 goodness of fit S are based on F^2^, conventional R-factors R are based
 on F, with F set to zero for negative F^2^. The threshold expression of
 F^2^ > 2sigma(F^2^) is used only for calculating R-factors(gt) etc. and is
 not relevant to the choice of reflections for refinement.  R-factors based
 on F^2^ are statistically about twice as large as those based on F, and R-
 factors based on ALL data will be even larger.
;
_reflns_number_total     7793
_reflns_number_gt     5330
_reflns_threshold_expression     I>2\s(I)
_refine_ls_structure_factor_coef     Fsqd
_refine_ls_matrix_type     full
_refine_ls_R_factor_all     0.0713
_refine_ls_R_factor_gt     0.0467
_refine_ls_wR_factor_gt     0.1170
_refine_ls_wR_factor_ref     0.1313
_refine_ls_goodness_of_fit_ref     1.036
_refine_ls_restrained_S_all     1.036
_refine_ls_number_reflns     7793
_refine_ls_number_parameters     315
_refine_ls_number_restraints     0
_refine_ls_hydrogen_treatment     mixed
_refine_ls_weighting_scheme     calc
_refine_ls_weighting_details
         'calc w=1/[\s^2^(Fo^2^)+(0.0615P)^2^+0.0840P] where P=(Fo^2^+2Fc^2^)/3'
_atom_sites_solution_hydrogens     geom
_atom_sites_solution_primary     direct
_atom_sites_solution_secondary     difmap
_refine_ls_shift/su_max     0.000
_refine_ls_shift/su_mean     0.000
_refine_diff_density_max     0.254
_refine_diff_density_min     -0.227
_refine_ls_extinction_method     none
_refine_ls_extinction_coef     ?
loop_
    _atom_type_symbol
    _atom_type_description
    _atom_type_scat_dispersion_real
    _atom_type_scat_dispersion_imag
    _atom_type_scat_source
    'C' 'C' 0.0033 0.0016
                         'International Tables Vol C Tables 4.2.6.8 and 6.1.1.4'
    'H' 'H' 0.0000 0.0000
                         'International Tables Vol C Tables 4.2.6.8 and 6.1.1.4'
    'N' 'N' 0.0061 0.0033
                         'International Tables Vol C Tables 4.2.6.8 and 6.1.1.4'
    'O' 'O' 0.0106 0.0060
                         'International Tables Vol C Tables 4.2.6.8 and 6.1.1.4'
    'S' 'S' 0.1246 0.1234
                         'International Tables Vol C Tables 4.2.6.8 and 6.1.1.4'
_computing_data_collection     'APEX2 (Bruker, 2009)'
_computing_cell_refinement     'SAINT (Bruker, 2009)'
_computing_data_reduction     'SAINT (Bruker, 2009)'
_computing_structure_solution     'SHELXTL (Sheldrick, 2008)'
_computing_structure_refinement     'SHELXTL (Sheldrick, 2008)'
_computing_molecular_graphics     'SHELXTL (Sheldrick, 2008)'
_computing_publication_material
                             'SHELXTL (Sheldrick, 2008) and PLATON (Spek, 2009)'
loop_
    _atom_site_type_symbol
    _atom_site_label
    _atom_site_fract_x
    _atom_site_fract_y
    _atom_site_fract_z
    _atom_site_U_iso_or_equiv
    _atom_site_adp_type
    _atom_site_calc_flag
    _atom_site_refinement_flags
    _atom_site_occupancy
    _atom_site_symmetry_multiplicity
    _atom_site_disorder_assembly
    _atom_site_disorder_group
    S S1 0.76158(5) 0.56912(4) 0.39458(2) 0.04815(10) Uani d . 1 1 . .
    N N1 1.40303(17) 0.45428(11) 0.21692(6) 0.0388(2) Uani d . 1 1 . .
    N N2 1.5454(2) 0.37194(13) 0.20533(8) 0.0525(3) Uani d . 1 1 . .
    N N3 0.73930(15) 0.81262(11) 0.49757(6) 0.0362(2) Uani d . 1 1 . .
    N N4 1.14452(17) 0.85392(13) 0.56156(7) 0.0460(3) Uani d . 1 1 . .
    N N5 1.06998(16) 0.73678(12) 0.49822(7) 0.0430(2) Uani d . 1 1 . .
    N N6 0.8522(4) 0.87248(18) 0.93514(10) 0.0851(6) Uani d . 1 1 . .
    N N7 0.52842(19) 0.77429(15) 0.46377(9) 0.0531(3) Uani d . 1 1 . .
    O O1 1.51411(17) 0.29797(10) 0.26042(7) 0.0531(3) Uani d . 1 1 . .
    O O2 1.29331(18) 0.28459(11) 0.35900(7) 0.0565(3) Uani d . 1 1 . .
    O O3 1.07909(19) 0.62369(11) 0.28170(7) 0.0604(3) Uani d . 1 1 . .
    O O4 0.68160(17) 1.01247(11) 0.58890(6) 0.0536(3) Uani d . 1 1 . .
    O O5 0.6980(4) 0.9118(2) 0.96790(12) 0.1335(8) Uani d . 1 1 . .
    O O6 0.9522(4) 0.7945(2) 0.95653(11) 0.1279(8) Uani d . 1 1 . .
    C C1 1.2266(3) 0.54038(16) 0.11647(9) 0.0520(3) Uani d . 1 1 . .
    H H1A 1.1003 0.4875 0.1210 0.062 Uiso calc R 1 1 . .
    C C2 1.2384(3) 0.61847(18) 0.06204(10) 0.0643(4) Uani d . 1 1 . .
    H H2A 1.1181 0.6198 0.0302 0.077 Uiso calc R 1 1 . .
    C C3 1.4275(3) 0.69420(17) 0.05489(10) 0.0653(5) Uani d . 1 1 . .
    H H3A 1.4347 0.7444 0.0171 0.078 Uiso calc R 1 1 . .
    C C4 1.6052(3) 0.69646(18) 0.10286(11) 0.0660(4) Uani d . 1 1 . .
    H H4A 1.7315 0.7491 0.0980 0.079 Uiso calc R 1 1 . .
    C C5 1.5974(3) 0.62030(16) 0.15882(10) 0.0541(3) Uani d . 1 1 . .
    H H5A 1.7166 0.6213 0.1919 0.065 Uiso calc R 1 1 . .
    C C6 1.4068(2) 0.54316(13) 0.16354(7) 0.0412(3) Uani d . 1 1 . .
    C C7 1.3425(2) 0.33732(13) 0.30715(8) 0.0411(3) Uani d . 1 1 . .
    C C8 1.27298(19) 0.44150(12) 0.27599(7) 0.0352(2) Uani d . 1 1 . .
    C C9 1.1124(2) 0.52770(12) 0.30653(7) 0.0382(2) Uani d . 1 1 . .
    C C10 0.9904(2) 0.48508(14) 0.37157(8) 0.0438(3) Uani d . 1 1 . .
    H H10A 1.0834 0.5066 0.4210 0.053 Uiso calc R 1 1 . .
    H H10B 0.9464 0.3855 0.3535 0.053 Uiso calc R 1 1 . .
    C C11 0.87411(17) 0.71923(13) 0.47012(7) 0.0347(2) Uani d . 1 1 . .
    C C12 0.8018(2) 0.93081(13) 0.56189(7) 0.0380(2) Uani d . 1 1 . .
    C C13 1.0230(2) 0.94417(13) 0.59158(7) 0.0392(3) Uani d . 1 1 . .
    C C14 1.1084(2) 1.06316(14) 0.66524(8) 0.0484(3) Uani d . 1 1 . .
    H H14A 1.0497 1.1456 0.6635 0.058 Uiso calc R 1 1 . .
    H H14B 1.2609 1.0831 0.6662 0.058 Uiso calc R 1 1 . .
    C C15 1.0474(2) 1.02257(13) 0.74039(8) 0.0418(3) Uani d . 1 1 . .
    C C16 0.8680(3) 1.05963(15) 0.77747(9) 0.0516(3) Uani d . 1 1 . .
    H H16A 0.7898 1.1176 0.7592 0.062 Uiso calc R 1 1 . .
    C C17 0.8036(3) 1.01111(17) 0.84163(10) 0.0592(4) Uani d . 1 1 . .
    H H17A 0.6821 1.0350 0.8663 0.071 Uiso calc R 1 1 . .
    C C18 0.9234(3) 0.92666(15) 0.86812(9) 0.0575(4) Uani d . 1 1 . .
    C C19 1.1038(3) 0.89030(17) 0.83385(10) 0.0652(5) Uani d . 1 1 . .
    H H19A 1.1834 0.8342 0.8533 0.078 Uiso calc R 1 1 . .
    C C20 1.1651(3) 0.93889(16) 0.76961(9) 0.0559(4) Uani d . 1 1 . .
    H H20A 1.2875 0.9151 0.7455 0.067 Uiso calc R 1 1 . .
    H H2N7 0.492(3) 0.848(2) 0.4511(12) 0.084(6) Uiso d . 1 1 . .
    H H1N7 0.456(3) 0.764(2) 0.5051(13) 0.077(6) Uiso d . 1 1 . .
loop_
    _atom_site_aniso_label
    _atom_site_aniso_U_11
    _atom_site_aniso_U_22
    _atom_site_aniso_U_33
    _atom_site_aniso_U_12
    _atom_site_aniso_U_13
    _atom_site_aniso_U_23
    S1 0.03577(16) 0.0519(2) 0.0551(2) 0.01356(13) 0.00911(13) 0.00898(15)
    N1 0.0436(5) 0.0376(5) 0.0387(5) 0.0140(4) 0.0093(4) 0.0123(4)
    N2 0.0569(7) 0.0522(7) 0.0586(7) 0.0271(5) 0.0224(6) 0.0211(6)
    N3 0.0302(4) 0.0467(5) 0.0407(5) 0.0173(4) 0.0105(4) 0.0210(4)
    N4 0.0339(5) 0.0572(7) 0.0483(6) 0.0106(5) 0.0098(4) 0.0150(5)
    N5 0.0310(5) 0.0536(6) 0.0477(6) 0.0155(4) 0.0102(4) 0.0147(5)
    N6 0.1383(18) 0.0596(9) 0.0504(8) -0.0176(10) 0.0025(10) 0.0201(7)
    N7 0.0326(5) 0.0653(8) 0.0628(8) 0.0238(5) 0.0036(5) 0.0135(6)
    O1 0.0586(6) 0.0485(5) 0.0657(6) 0.0301(5) 0.0198(5) 0.0259(5)
    O2 0.0658(7) 0.0529(6) 0.0680(6) 0.0225(5) 0.0167(5) 0.0374(5)
    O3 0.0766(7) 0.0571(6) 0.0694(7) 0.0392(6) 0.0293(6) 0.0371(5)
    O4 0.0598(6) 0.0541(6) 0.0554(6) 0.0336(5) 0.0097(5) 0.0177(5)
    O5 0.181(2) 0.1328(17) 0.1005(13) 0.0027(15) 0.0624(14) 0.0588(12)
    O6 0.212(2) 0.1014(12) 0.0919(11) 0.0126(13) 0.0041(13) 0.0687(11)
    C1 0.0579(8) 0.0514(8) 0.0478(7) 0.0030(6) -0.0001(6) 0.0193(6)
    C2 0.0845(12) 0.0638(10) 0.0494(8) 0.0089(9) -0.0052(8) 0.0264(7)
    C3 0.0971(14) 0.0556(9) 0.0515(8) 0.0105(9) 0.0159(9) 0.0280(7)
    C4 0.0753(11) 0.0606(10) 0.0676(10) 0.0017(8) 0.0239(9) 0.0287(8)
    C5 0.0531(8) 0.0571(8) 0.0553(8) 0.0070(7) 0.0109(6) 0.0209(7)
    C6 0.0510(7) 0.0393(6) 0.0364(6) 0.0113(5) 0.0102(5) 0.0131(5)
    C7 0.0440(6) 0.0350(6) 0.0491(7) 0.0139(5) 0.0080(5) 0.0157(5)
    C8 0.0373(6) 0.0334(5) 0.0390(6) 0.0113(4) 0.0073(4) 0.0139(4)
    C9 0.0417(6) 0.0365(6) 0.0401(6) 0.0141(5) 0.0074(5) 0.0126(5)
    C10 0.0462(7) 0.0436(7) 0.0486(7) 0.0187(5) 0.0152(5) 0.0178(5)
    C11 0.0305(5) 0.0442(6) 0.0386(5) 0.0149(4) 0.0137(4) 0.0211(5)
    C12 0.0436(6) 0.0423(6) 0.0388(6) 0.0177(5) 0.0119(5) 0.0230(5)
    C13 0.0400(6) 0.0438(6) 0.0413(6) 0.0083(5) 0.0116(5) 0.0221(5)
    C14 0.0534(8) 0.0445(7) 0.0499(7) 0.0040(6) 0.0077(6) 0.0190(6)
    C15 0.0499(7) 0.0350(6) 0.0403(6) 0.0085(5) 0.0014(5) 0.0102(5)
    C16 0.0597(9) 0.0499(8) 0.0527(8) 0.0211(6) 0.0097(6) 0.0205(6)
    C17 0.0697(10) 0.0567(9) 0.0513(8) 0.0109(7) 0.0181(7) 0.0132(7)
    C18 0.0912(12) 0.0417(7) 0.0373(6) -0.0004(7) 0.0020(7) 0.0130(5)
    C19 0.0953(13) 0.0524(8) 0.0544(9) 0.0241(9) -0.0070(9) 0.0219(7)
    C20 0.0632(9) 0.0554(8) 0.0547(8) 0.0252(7) 0.0043(7) 0.0177(7)
_geom_special_details
;
 All esds (except the esd in the dihedral angle between two l.s. planes)
 are estimated using the full covariance matrix.  The cell esds are taken
 into account individually in the estimation of esds in distances, angles
 and torsion angles; correlations between esds in cell parameters are only
 used when they are defined by crystal symmetry.  An approximate (isotropic)
 treatment of cell esds is used for estimating esds involving l.s. planes.
;
loop_
    _geom_bond_atom_site_label_1
    _geom_bond_atom_site_label_2
    _geom_bond_site_symmetry_2
    _geom_bond_distance
    _geom_bond_publ_flag
    S1 C11 . 1.7448(13) ?
    S1 C10 . 1.7951(13) ?
    N1 N2 . 1.3013(15) ?
    N1 C8 . 1.3616(15) ?
    N1 C6 . 1.4550(16) ?
    N2 O1 . 1.3693(15) ?
    N3 C11 . 1.3660(14) ?
    N3 C12 . 1.3820(17) ?
    N3 N7 . 1.4079(15) ?
    N4 C13 . 1.2914(17) ?
    N4 N5 . 1.3797(16) ?
    N5 C11 . 1.2966(15) ?
    N6 O6 . 1.205(3) ?
    N6 O5 . 1.214(3) ?
    N6 C18 . 1.472(2) ?
    N7 H2N7 . 0.90(2) ?
    N7 H1N7 . 0.89(2) ?
    O1 C7 . 1.4212(16) ?
    O2 C7 . 1.1937(16) ?
    O3 C9 . 1.2083(15) ?
    O4 C12 . 1.2156(15) ?
    C1 C6 . 1.373(2) ?
    C1 C2 . 1.384(2) ?
    C1 H1A . 0.9300 ?
    C2 C3 . 1.377(3) ?
    C2 H2A . 0.9300 ?
    C3 C4 . 1.370(3) ?
    C3 H3A . 0.9300 ?
    C4 C5 . 1.391(2) ?
    C4 H4A . 0.9300 ?
    C5 C6 . 1.380(2) ?
    C5 H5A . 0.9300 ?
    C7 C8 . 1.4242(16) ?
    C8 C9 . 1.4572(16) ?
    C9 C10 . 1.5165(17) ?
    C10 H10A . 0.9700 ?
    C10 H10B . 0.9700 ?
    C12 C13 . 1.4615(18) ?
    C13 C14 . 1.5049(19) ?
    C14 C15 . 1.5112(18) ?
    C14 H14A . 0.9700 ?
    C14 H14B . 0.9700 ?
    C15 C16 . 1.381(2) ?
    C15 C20 . 1.3856(19) ?
    C16 C17 . 1.384(2) ?
    C16 H16A . 0.9300 ?
    C17 C18 . 1.377(2) ?
    C17 H17A . 0.9300 ?
    C18 C19 . 1.366(3) ?
    C19 C20 . 1.380(2) ?
    C19 H19A . 0.9300 ?
    C20 H20A . 0.9300 ?
loop_
    _geom_angle_atom_site_label_1
    _geom_angle_atom_site_label_2
    _geom_angle_atom_site_label_3
    _geom_angle_site_symmetry_1
    _geom_angle_site_symmetry_3
    _geom_angle
    _geom_angle_publ_flag
    C11 S1 C10 . . 100.23(6) ?
    N2 N1 C8 . . 114.78(10) ?
    N2 N1 C6 . . 114.59(10) ?
    C8 N1 C6 . . 130.62(10) ?
    N1 N2 O1 . . 105.29(10) ?
    C11 N3 C12 . . 121.18(10) ?
    C11 N3 N7 . . 116.60(11) ?
    C12 N3 N7 . . 121.80(10) ?
    C13 N4 N5 . . 120.91(11) ?
    C11 N5 N4 . . 118.18(11) ?
    O6 N6 O5 . . 122.9(2) ?
    O6 N6 C18 . . 118.8(2) ?
    O5 N6 C18 . . 118.2(2) ?
    N3 N7 H2N7 . . 106.2(14) ?
    N3 N7 H1N7 . . 104.2(14) ?
    H2N7 N7 H1N7 . . 107.5(19) ?
    N2 O1 C7 . . 110.84(9) ?
    C6 C1 C2 . . 118.12(15) ?
    C6 C1 H1A . . 120.9 ?
    C2 C1 H1A . . 120.9 ?
    C3 C2 C1 . . 120.27(16) ?
    C3 C2 H2A . . 119.9 ?
    C1 C2 H2A . . 119.9 ?
    C4 C3 C2 . . 120.72(14) ?
    C4 C3 H3A . . 119.6 ?
    C2 C3 H3A . . 119.6 ?
    C3 C4 C5 . . 120.24(16) ?
    C3 C4 H4A . . 119.9 ?
    C5 C4 H4A . . 119.9 ?
    C6 C5 C4 . . 117.79(16) ?
    C6 C5 H5A . . 121.1 ?
    C4 C5 H5A . . 121.1 ?
    C1 C6 C5 . . 122.84(13) ?
    C1 C6 N1 . . 119.32(12) ?
    C5 C6 N1 . . 117.71(13) ?
    O2 C7 O1 . . 120.32(11) ?
    O2 C7 C8 . . 136.17(13) ?
    O1 C7 C8 . . 103.50(10) ?
    N1 C8 C7 . . 105.59(10) ?
    N1 C8 C9 . . 126.62(10) ?
    C7 C8 C9 . . 127.47(11) ?
    O3 C9 C8 . . 122.84(12) ?
    O3 C9 C10 . . 123.28(11) ?
    C8 C9 C10 . . 113.88(10) ?
    C9 C10 S1 . . 113.41(9) ?
    C9 C10 H10A . . 108.9 ?
    S1 C10 H10A . . 108.9 ?
    C9 C10 H10B . . 108.9 ?
    S1 C10 H10B . . 108.9 ?
    H10A C10 H10B . . 107.7 ?
    N5 C11 N3 . . 123.75(12) ?
    N5 C11 S1 . . 121.37(9) ?
    N3 C11 S1 . . 114.86(9) ?
    O4 C12 N3 . . 122.00(12) ?
    O4 C12 C13 . . 125.50(12) ?
    N3 C12 C13 . . 112.50(10) ?
    N4 C13 C12 . . 123.40(12) ?
    N4 C13 C14 . . 118.21(12) ?
    C12 C13 C14 . . 118.20(11) ?
    C13 C14 C15 . . 108.09(10) ?
    C13 C14 H14A . . 110.1 ?
    C15 C14 H14A . . 110.1 ?
    C13 C14 H14B . . 110.1 ?
    C15 C14 H14B . . 110.1 ?
    H14A C14 H14B . . 108.4 ?
    C16 C15 C20 . . 119.09(13) ?
    C16 C15 C14 . . 121.16(12) ?
    C20 C15 C14 . . 119.60(13) ?
    C15 C16 C17 . . 120.48(14) ?
    C15 C16 H16A . . 119.8 ?
    C17 C16 H16A . . 119.8 ?
    C18 C17 C16 . . 118.61(16) ?
    C18 C17 H17A . . 120.7 ?
    C16 C17 H17A . . 120.7 ?
    C19 C18 C17 . . 122.36(14) ?
    C19 C18 N6 . . 119.06(17) ?
    C17 C18 N6 . . 118.58(19) ?
    C18 C19 C20 . . 118.29(15) ?
    C18 C19 H19A . . 120.9 ?
    C20 C19 H19A . . 120.9 ?
    C19 C20 C15 . . 121.14(16) ?
    C19 C20 H20A . . 119.4 ?
    C15 C20 H20A . . 119.4 ?
loop_
    _geom_torsion_atom_site_label_1
    _geom_torsion_atom_site_label_2
    _geom_torsion_atom_site_label_3
    _geom_torsion_atom_site_label_4
    _geom_torsion_site_symmetry_1
    _geom_torsion_site_symmetry_2
    _geom_torsion_site_symmetry_3
    _geom_torsion_site_symmetry_4
    _geom_torsion
    _geom_torsion_publ_flag
    C8 N1 N2 O1 . . . . -0.65(15) ?
    C6 N1 N2 O1 . . . . -179.61(10) ?
    C13 N4 N5 C11 . . . . -0.56(18) ?
    N1 N2 O1 C7 . . . . 0.50(15) ?
    C6 C1 C2 C3 . . . . 1.2(3) ?
    C1 C2 C3 C4 . . . . -1.7(3) ?
    C2 C3 C4 C5 . . . . 0.9(3) ?
    C3 C4 C5 C6 . . . . 0.4(3) ?
    C2 C1 C6 C5 . . . . 0.1(2) ?
    C2 C1 C6 N1 . . . . -175.51(14) ?
    C4 C5 C6 C1 . . . . -0.9(2) ?
    C4 C5 C6 N1 . . . . 174.80(13) ?
    N2 N1 C6 C1 . . . . 124.32(14) ?
    C8 N1 C6 C1 . . . . -54.43(19) ?
    N2 N1 C6 C5 . . . . -51.51(17) ?
    C8 N1 C6 C5 . . . . 129.74(15) ?
    N2 O1 C7 O2 . . . . -179.23(13) ?
    N2 O1 C7 C8 . . . . -0.19(14) ?
    N2 N1 C8 C7 . . . . 0.54(15) ?
    C6 N1 C8 C7 . . . . 179.29(12) ?
    N2 N1 C8 C9 . . . . 174.43(12) ?
    C6 N1 C8 C9 . . . . -6.8(2) ?
    O2 C7 C8 N1 . . . . 178.62(16) ?
    O1 C7 C8 N1 . . . . -0.19(13) ?
    O2 C7 C8 C9 . . . . 4.8(3) ?
    O1 C7 C8 C9 . . . . -174.00(12) ?
    N1 C8 C9 O3 . . . . -0.7(2) ?
    C7 C8 C9 O3 . . . . 171.92(13) ?
    N1 C8 C9 C10 . . . . 178.87(12) ?
    C7 C8 C9 C10 . . . . -8.56(19) ?
    O3 C9 C10 S1 . . . . 10.82(18) ?
    C8 C9 C10 S1 . . . . -168.69(9) ?
    C11 S1 C10 C9 . . . . -88.06(10) ?
    N4 N5 C11 N3 . . . . 2.54(18) ?
    N4 N5 C11 S1 . . . . -175.89(9) ?
    C12 N3 C11 N5 . . . . -3.89(17) ?
    N7 N3 C11 N5 . . . . -176.56(12) ?
    C12 N3 C11 S1 . . . . 174.64(8) ?
    N7 N3 C11 S1 . . . . 1.97(14) ?
    C10 S1 C11 N5 . . . . -5.61(11) ?
    C10 S1 C11 N3 . . . . 175.82(8) ?
    C11 N3 C12 O4 . . . . -177.39(11) ?
    N7 N3 C12 O4 . . . . -5.09(18) ?
    C11 N3 C12 C13 . . . . 2.88(15) ?
    N7 N3 C12 C13 . . . . 175.17(11) ?
    N5 N4 C13 C12 . . . . -0.10(18) ?
    N5 N4 C13 C14 . . . . 174.79(11) ?
    O4 C12 C13 N4 . . . . 179.22(12) ?
    N3 C12 C13 N4 . . . . -1.05(16) ?
    O4 C12 C13 C14 . . . . 4.33(18) ?
    N3 C12 C13 C14 . . . . -175.94(10) ?
    N4 C13 C14 C15 . . . . -92.98(14) ?
    C12 C13 C14 C15 . . . . 82.18(14) ?
    C13 C14 C15 C16 . . . . -94.98(15) ?
    C13 C14 C15 C20 . . . . 80.63(16) ?
    C20 C15 C16 C17 . . . . -1.6(2) ?
    C14 C15 C16 C17 . . . . 174.06(13) ?
    C15 C16 C17 C18 . . . . 0.7(2) ?
    C16 C17 C18 C19 . . . . 0.6(2) ?
    C16 C17 C18 N6 . . . . -178.61(14) ?
    O6 N6 C18 C19 . . . . -1.9(3) ?
    O5 N6 C18 C19 . . . . 176.04(19) ?
    O6 N6 C18 C17 . . . . 177.31(17) ?
    O5 N6 C18 C17 . . . . -4.7(3) ?
    C17 C18 C19 C20 . . . . -1.0(3) ?
    N6 C18 C19 C20 . . . . 178.23(14) ?
    C18 C19 C20 C15 . . . . 0.1(2) ?
    C16 C15 C20 C19 . . . . 1.2(2) ?
    C14 C15 C20 C19 . . . . -174.51(14) ?
loop_
    _geom_hbond_atom_site_label_D
    _geom_hbond_atom_site_label_H
    _geom_hbond_atom_site_label_A
    _geom_hbond_site_symmetry_A
    _geom_hbond_distance_DH
    _geom_hbond_distance_HA
    _geom_hbond_distance_DA
    _geom_hbond_angle_DHA
    _geom_hbond_publ_flag
    N7 H2N7 O4 2_676 0.89(2) 2.15(2) 3.0152(19) 163.5(18) yes
    N7 H1N7 N4 1_455 0.89(2) 2.43(2) 3.1019(17) 133.1(17) yes
    N7 H1N7 N5 1_455 0.89(2) 2.45(2) 3.0166(16) 122.5(16) yes
    C3 H3A O5 1_654 0.9300 2.5700 3.345(3) 141.00 yes
    C14 H14A O3 2_776 0.9700 2.5300 3.4443(18) 157.00 yes
