# Supplementary material for: 4-(2-{[4-Amino-6-(4-nitro­benz­yl)-5-oxo-4,5-dihydro-1,2,4-triazin-3-yl]sulfan­yl}acet­yl)-3-phenyl­sydnone
Source: Acta Crystallogr Sect E Struct Rep Online. 2011 Apr 22;67(Pt 5):o1196. doi: 10.1107/S1600536811014504 (PMC3089265; doi:10.1107/S1600536811014504)
Supplement: Supplementary file 2 [file e-67-o1196-Isup2.hkl]

# 
# h,k,l, Fc-squared, Fo-squared, sigma(Fo-squared) and status flag 
# 
data_I
_shelx_title ' bk77m in P-1 (RT)' 
_shelx_refln_list_code          4 
_shelx_F_calc_maximum      162.82 
_exptl_crystal_F_000       496.00 
_reflns_d_resolution_high  0.6554 
 
loop_ 
 _symmetry_equiv_pos_as_xyz 
 'x, y, z' 
 '-x, -y, -z' 
 
_cell_length_a     6.4071 
_cell_length_b    10.1629 
_cell_length_c    17.1521 
_cell_angle_alpha 106.372 
_cell_angle_beta   92.400 
_cell_angle_gamma  97.551 
 
_shelx_F_squared_multiplier     1.000 
 
loop_ 
 _refln_index_h 
 _refln_index_k 
 _refln_index_l 
 _refln_F_squared_calc 
 _refln_F_squared_meas 
 _refln_F_squared_sigma 
 _refln_observed_status 
   2   0   0      124.75      135.43      4.52 o 
   3   0   0      189.31      190.15      6.46 o 
   4   0   0       78.10       67.71      3.82 o 
   5   0   0       25.03       29.32      3.24 o 
   6   0   0      131.46      126.39      2.57 o 
   7   0   0        0.24        0.42      0.68 o 
   8   0   0       35.19       37.22      2.21 o 
   9   0   0        1.35        0.35      0.96 o 
  -9   1   0        0.33        0.45      1.08 o 
  -8   1   0       36.80       37.37      3.92 o 
  -7   1   0       10.84        9.55      1.10 o 
  -6   1   0      234.00      225.09      9.00 o 
  -5   1   0       48.40       48.23      3.46 o 
  -4   1   0      102.37      117.13      4.97 o 
  -3   1   0     1111.95     1192.84     29.30 o 
  -1   1   0    12658.21    10780.88    257.84 o 
   0   1   0       21.03       17.93      0.89 o 
   1   1   0      548.43      559.36     13.13 o 
   2   1   0      511.10      557.53      6.69 o 
   3   1   0      258.41      263.95      4.10 o 
   4   1   0      303.15      287.75      5.34 o 
   5   1   0       92.49       89.50      2.86 o 
   6   1   0      239.13      210.44      5.12 o 
   7   1   0       30.10       28.19      1.87 o 
   8   1   0       16.69       15.87      1.70 o 
   9   1   0       11.92       10.90      1.68 o 
  -9   2   0        0.01        1.09      1.08 o 
  -8   2   0        1.49        1.46      1.02 o 
  -7   2   0       29.51       28.84      1.74 o 
  -6   2   0       39.44       40.81      1.32 o 
  -5   2   0      744.53      758.43     19.28 o 
  -4   2   0        9.90        7.94      0.49 o 
  -3   2   0      722.75      780.55     10.76 o 
  -2   2   0      457.06      470.82      6.55 o 
  -1   2   0     1770.96     1738.58     39.98 o 
   0   2   0     2984.67     2968.73     35.99 o 
   1   2   0     2839.65     2880.05     49.74 o 
   2   2   0     2092.90     2089.98     27.95 o 
   3   2   0       37.57       27.44      0.73 o 
   4   2   0        0.10        0.39      0.47 o 
   5   2   0       29.64       27.64      1.71 o 
   6   2   0        5.27        7.58      1.22 o 
   7   2   0        8.85        8.95      1.58 o 
   8   2   0       13.10       12.34      2.63 o 
   9   2   0       12.88       13.66      2.68 o 
  -9   3   0        2.15        3.35      1.40 o 
  -8   3   0       65.51       76.93      3.74 o 
  -7   3   0      124.66      129.20      4.81 o 
  -6   3   0      359.24      352.51      7.45 o 
  -5   3   0       25.96       26.90      1.21 o 
  -4   3   0       54.07       56.72      1.51 o 
  -3   3   0       54.60       54.42      1.55 o 
  -2   3   0       16.08       13.44      0.92 o 
  -1   3   0      635.98      680.12      9.89 o 
   0   3   0      598.55      672.93      8.52 o 
   1   3   0      803.43      788.24      8.76 o 
   2   3   0      322.43      343.98      5.56 o 
   3   3   0      327.84      298.37      4.95 o 
   4   3   0       23.04       24.04      0.97 o 
   5   3   0      139.35      130.56      4.29 o 
   6   3   0        6.53        5.84      1.22 o 
   7   3   0        2.34        2.48      1.10 o 
   8   3   0        2.99        2.26      2.00 o 
   9   3   0        1.43        2.90      1.39 o 
  -9   4   0       21.86       21.08      2.58 o 
  -8   4   0        0.61        0.70      1.33 o 
  -7   4   0       16.32       15.04      2.10 o 
  -6   4   0       18.59       15.66      1.96 o 
  -5   4   0      493.20      481.87      9.46 o 
  -4   4   0      248.03      232.89      3.38 o 
  -3   4   0      742.41      804.80     11.52 o 
  -2   4   0      261.65      301.70      5.87 o 
  -1   4   0      140.57      150.60      2.56 o 
   0   4   0      127.66      144.90      2.22 o 
   1   4   0       64.93       80.03      1.51 o 
   2   4   0       42.24       49.44      1.39 o 
   3   4   0       17.49       18.07      1.22 o 
   4   4   0        0.59        0.88      0.73 o 
   5   4   0      108.86      112.81      2.78 o 
   6   4   0        1.29        1.51      1.03 o 
   7   4   0        5.12        5.00      1.44 o 
   8   4   0        0.05       -1.12      1.12 o 
  -9   5   0        5.25        6.10      2.02 o 
  -8   5   0        7.40        5.59      1.84 o 
  -7   5   0       50.08       46.73      3.47 o 
  -6   5   0      127.01      128.07      5.45 o 
  -5   5   0      254.23      235.41      3.99 o 
  -4   5   0       85.35       85.40      2.73 o 
  -3   5   0        0.12       -0.48      0.48 o 
  -2   5   0       94.35      104.72      2.52 o 
  -1   5   0      149.06      148.13      2.43 o 
   0   5   0      110.50      117.38      1.76 o 
   1   5   0      257.90      267.21      3.43 o 
   2   5   0      208.31      222.09      3.80 o 
   3   5   0       93.04       86.77      2.87 o 
   4   5   0      203.16      190.59      4.23 o 
   5   5   0       13.00       14.28      1.27 o 
   6   5   0        1.10        2.15      1.10 o 
   7   5   0        0.99        1.28      1.31 o 
   8   5   0        0.32        1.27      2.33 o 
  -9   6   0        0.01        1.09      1.74 o 
  -8   6   0       10.63       14.52      2.63 o 
  -7   6   0       27.72       30.38      3.32 o 
  -6   6   0      122.76      117.50      5.63 o 
  -5   6   0        0.37       -0.36      0.77 o 
  -4   6   0       98.49       98.14      3.32 o 
  -3   6   0      529.69      480.95      9.74 o 
  -2   6   0      138.05      140.32      2.64 o 
  -1   6   0      538.44      566.22      7.08 o 
   0   6   0      182.20      169.58      2.57 o 
   1   6   0       13.52       10.09      1.03 o 
   2   6   0       20.64       25.43      1.39 o 
   3   6   0        9.40       11.06      1.22 o 
   4   6   0       18.77       20.13      1.63 o 
   5   6   0        0.11       -0.15      0.67 o 
   6   6   0       20.23       23.30      1.62 o 
   7   6   0        0.81        1.15      1.27 o 
   8   6   0        0.01        0.41      2.57 o 
  -9   7   0        1.99        2.97      2.07 o 
  -8   7   0        7.47        5.75      2.29 o 
  -7   7   0       10.65        6.71      2.07 o 
  -6   7   0        9.03        9.73      1.24 o 
  -5   7   0       22.30       15.84      2.00 o 
  -4   7   0      242.98      259.31      6.49 o 
  -3   7   0        3.53        3.93      0.99 o 
  -2   7   0      323.27      335.21      5.29 o 
  -1   7   0       92.56       90.07      2.33 o 
   0   7   0       64.77       55.51      1.35 o 
   1   7   0      110.48      114.57      2.45 o 
   2   7   0      176.33      165.88      2.82 o 
   3   7   0        2.81        1.96      1.13 o 
   4   7   0        3.19        0.88      0.85 o 
   5   7   0        5.57        5.59      1.12 o 
   6   7   0       14.22       14.87      1.53 o 
   7   7   0        0.38       -0.97      1.48 o 
  -8   8   0       22.14       24.66      3.92 o 
  -7   8   0       44.69       51.10      4.95 o 
  -6   8   0       18.33       14.03      2.23 o 
  -5   8   0        9.39        7.65      3.23 o 
  -4   8   0       52.51       54.43      4.79 o 
  -3   8   0        4.40        2.53      0.86 o 
  -2   8   0      352.57      352.27      5.75 o 
  -1   8   0       36.31       41.20      1.98 o 
   0   8   0      163.03      170.64      3.03 o 
   1   8   0        6.75        9.35      0.89 o 
   2   8   0       24.80       25.82      1.15 o 
   3   8   0        1.95        2.27      0.95 o 
   4   8   0       17.84       18.78      1.84 o 
   5   8   0        7.71        6.89      1.33 o 
   6   8   0        8.04        8.07      1.35 o 
   7   8   0        2.35        1.33      2.69 o 
  -8   9   0        3.38        4.89      2.48 o 
  -7   9   0        1.13        2.08      2.26 o 
  -6   9   0        3.97        2.49      1.15 o 
  -5   9   0        4.79        6.07      1.58 o 
  -4   9   0        2.35        2.29      1.25 o 
  -3   9   0       88.29       87.53      3.13 o 
  -2   9   0      232.13      222.70      4.32 o 
  -1   9   0      704.52      701.84     10.35 o 
   0   9   0        1.97        1.71      0.90 o 
   1   9   0       15.43       17.21      1.44 o 
   2   9   0        5.73        5.10      1.01 o 
   3   9   0        2.65        2.51      1.76 o 
   4   9   0        6.49        7.91      1.45 o 
   5   9   0       10.34        9.05      1.54 o 
   6   9   0        1.86        0.31      1.09 o 
  -8  10   0       10.41       11.41      3.32 o 
  -7  10   0        0.41        0.96      0.97 o 
  -6  10   0       23.15       19.02      2.23 o 
  -5  10   0       14.79       12.16      2.01 o 
  -4  10   0       15.21       14.14      2.18 o 
  -3  10   0       10.33       10.30      1.54 o 
  -2  10   0       38.66       35.45      3.03 o 
  -1  10   0        1.82        2.23      0.99 o 
   0  10   0       18.08       22.68      2.40 o 
   1  10   0       40.44       44.46      2.64 o 
   2  10   0        0.13       -0.58      0.74 o 
   3  10   0        2.42        3.06      1.16 o 
   4  10   0        0.60        1.76      1.19 o 
   5  10   0        8.55        9.62      2.34 o 
   6  10   0        0.05        1.13      1.16 o 
  -7  11   0        3.24        4.49      1.36 o 
  -6  11   0       39.37       33.90      3.08 o 
  -5  11   0       35.92       36.62      3.29 o 
  -4  11   0        1.02        3.04      1.49 o 
  -3  11   0       30.10       30.45      3.41 o 
  -2  11   0       13.92       13.45      1.48 o 
  -1  11   0       95.92      100.75      3.49 o 
   0  11   0       31.87       34.46      2.78 o 
   1  11   0       18.21       21.36      1.86 o 
   2  11   0        4.23        3.18      2.68 o 
   3  11   0        3.78        2.97      1.40 o 
   4  11   0        0.02        1.09      1.44 o 
   5  11   0        1.07        0.13      1.20 o 
  -6  12   0        1.92        1.71      1.46 o 
  -5  12   0       16.17       20.22      4.56 o 
  -4  12   0        4.34        3.81      1.81 o 
  -3  12   0        0.01        0.80      1.40 o 
  -2  12   0        6.91       10.16      1.41 o 
  -1  12   0       59.65       58.76      3.61 o 
   0  12   0       24.69       23.43      2.45 o 
   1  12   0        4.49        3.30      1.82 o 
   2  12   0        6.20        3.43      4.34 o 
   3  12   0        7.94       14.71      2.54 o 
   4  12   0        0.22        3.57      1.66 o 
  -5  13   0        0.09        0.41      1.55 o 
  -4  13   0       13.86       16.95      2.73 o 
  -3  13   0        0.06       -0.14      2.19 o 
  -2  13   0        7.67        8.45      2.45 o 
  -1  13   0       34.36       33.47      2.89 o 
   0  13   0        6.96        7.08      1.87 o 
   1  13   0        0.69        0.21      1.35 o 
   2  13   0        5.77        5.62      2.05 o 
   3  13   0        3.28        3.00      1.93 o 
  -4  14   0        6.53        6.40      2.22 o 
  -3  14   0        1.26        1.01      4.73 o 
  -2  14   0        0.48       -0.17      2.42 o 
  -1  14   0        0.55        0.46      2.96 o 
   0  14   0        4.76        6.64      2.02 o 
   1  14   0        1.84       -1.55      2.05 o 
   1 -15   1        3.58        4.56      2.36 o 
  -2 -14   1        2.49        2.04      2.07 o 
  -1 -14   1        2.31        4.61      2.44 o 
   0 -14   1       15.09       19.88      2.50 o 
   1 -14   1        0.08        1.73      1.53 o 
   2 -14   1        0.50       -0.20      2.23 o 
   3 -14   1        2.89        0.62      1.76 o 
   4 -14   1        1.98       -0.43      1.73 o 
  -3 -13   1        2.04        3.94      1.93 o 
  -2 -13   1        0.02        0.42      1.65 o 
  -1 -13   1        0.00       -1.39      1.39 o 
   0 -13   1        2.26        1.29      2.15 o 
   1 -13   1        0.00        1.40      1.85 o 
   2 -13   1       11.70       12.43      2.04 o 
   3 -13   1        0.00        0.87      1.46 o 
   4 -13   1        0.24        1.62      1.71 o 
   5 -13   1        1.56        1.09      2.02 o 
   6 -13   1       46.01       48.91      4.11 o 
  -4 -12   1        1.09        0.47      1.47 o 
  -3 -12   1        0.02        1.40      1.20 o 
  -2 -12   1        1.67        5.63      3.30 o 
  -1 -12   1        0.49       -0.57      1.06 o 
   0 -12   1       17.51       16.64      2.18 o 
   1 -12   1        2.63        2.22      1.59 o 
   2 -12   1        0.15        0.14      0.95 o 
   3 -12   1        0.52        0.59      1.31 o 
   4 -12   1       25.91       28.57      3.24 o 
   5 -12   1       37.20       39.16      3.68 o 
   6 -12   1        0.00        0.82      1.59 o 
  -5 -11   1        2.81        3.86      1.52 o 
  -4 -11   1        8.63       10.79      2.08 o 
  -3 -11   1        0.00       -0.37      0.94 o 
  -2 -11   1        2.12        1.99      1.06 o 
  -1 -11   1        0.13        1.43      1.03 o 
   0 -11   1        8.45        7.03      1.64 o 
   1 -11   1       22.26       20.13      1.85 o 
   2 -11   1       11.93       10.46      1.39 o 
   3 -11   1       90.17       91.20      5.06 o 
   4 -11   1       17.61       18.66      3.55 o 
   5 -11   1        3.70        6.60      1.94 o 
   6 -11   1        7.91       13.03      2.17 o 
   7 -11   1        0.20        0.65      1.06 o 
  -6 -10   1        0.69        0.34      1.10 o 
  -5 -10   1        0.72        1.77      2.16 o 
  -4 -10   1        9.22        7.84      1.49 o 
  -3 -10   1        7.01        8.64      1.51 o 
  -2 -10   1       11.37        9.29      1.30 o 
  -1 -10   1        0.07       -0.40      0.85 o 
   0 -10   1        2.12        2.78      1.15 o 
   1 -10   1       58.67       64.05      2.66 o 
   2 -10   1        3.14        1.07      0.85 o 
   3 -10   1        0.10       -0.84      0.84 o 
   4 -10   1      132.13      128.80      5.08 o 
   5 -10   1       59.40       70.65      4.45 o 
   6 -10   1       35.08       40.44      5.99 o 
   7 -10   1        9.77        8.16      1.45 o 
   8 -10   1        9.86       11.75      3.27 o 
  -6  -9   1        1.71        1.28      1.52 o 
  -5  -9   1        0.11       -0.42      0.92 o 
  -4  -9   1        8.75        9.34      1.47 o 
  -3  -9   1       15.49       17.57      1.81 o 
  -2  -9   1       52.09       50.20      2.23 o 
  -1  -9   1        0.29       -0.52      0.52 o 
   0  -9   1        0.23        0.85      0.80 o 
   1  -9   1      141.72      139.61      3.37 o 
   2  -9   1      193.06      188.95      3.88 o 
   3  -9   1       38.34       35.09      2.31 o 
   4  -9   1        3.92        4.66      1.36 o 
   5  -9   1      131.75      130.86      5.97 o 
   6  -9   1        2.49        2.73      1.16 o 
   7  -9   1        0.01        0.68      2.03 o 
   8  -9   1        0.54       -0.65      1.96 o 
  -7  -8   1        0.69       -0.84      1.36 o 
  -6  -8   1        1.30        3.36      1.06 o 
  -5  -8   1        0.01        1.47      0.93 o 
  -4  -8   1       37.13       35.25      2.34 o 
  -3  -8   1      176.86      173.86      7.50 o 
  -2  -8   1       12.72       10.80      1.04 o 
  -1  -8   1        4.00        3.24      0.70 o 
   0  -8   1        0.13        0.26      0.54 o 
   1  -8   1       26.58       27.92      1.49 o 
   2  -8   1      656.44      638.45      9.14 o 
   3  -8   1        5.34        4.13      0.93 o 
   4  -8   1       75.97       76.30      3.36 o 
   5  -8   1        1.87        2.38      1.03 o 
   6  -8   1       32.86       31.64      2.31 o 
   7  -8   1       18.26       14.13      3.13 o 
   8  -8   1       37.70       38.60      4.61 o 
  -7  -7   1        0.06       -1.10      1.23 o 
  -6  -7   1        8.61        8.79      1.32 o 
  -5  -7   1       24.26       23.33      1.86 o 
  -4  -7   1        0.55       -0.14      1.09 o 
  -3  -7   1        1.92        1.35      0.76 o 
  -2  -7   1        6.56        6.13      0.91 o 
  -1  -7   1        6.63        8.91      0.82 o 
   0  -7   1      139.81      154.95      2.64 o 
   1  -7   1      278.77      296.38      3.95 o 
   2  -7   1      723.74      700.40      9.59 o 
   3  -7   1       52.11       44.37      1.95 o 
   4  -7   1       25.65       22.39      2.38 o 
   5  -7   1       36.19       36.41      2.24 o 
   6  -7   1       56.97       64.19      2.85 o 
   7  -7   1        2.50        3.13      1.88 o 
   8  -7   1       32.48       38.64      4.20 o 
   9  -7   1        0.07       -0.15      1.68 o 
  -8  -6   1        2.08        0.78      1.41 o 
  -7  -6   1        9.91        8.94      1.89 o 
  -6  -6   1       16.06        9.91      1.80 o 
  -5  -6   1        8.62        8.17      1.15 o 
  -4  -6   1        3.88        4.34      0.89 o 
  -3  -6   1      106.01       98.24      2.88 o 
  -2  -6   1        1.24        3.64      0.69 o 
  -1  -6   1       57.16       56.57      1.39 o 
   0  -6   1      130.36      148.71      2.35 o 
   1  -6   1       85.40      100.47      1.78 o 
   2  -6   1       91.45       91.65      1.72 o 
   3  -6   1      128.44      113.45      2.86 o 
   4  -6   1      216.10      207.88      5.22 o 
   5  -6   1      276.47      250.24     13.43 o 
   6  -6   1       37.02       51.38      3.70 o 
   7  -6   1       45.15       41.38      3.90 o 
   8  -6   1       19.92       16.05      2.77 o 
   9  -6   1        5.78        8.82      2.37 o 
  -8  -5   1        4.81        5.43      1.66 o 
  -7  -5   1        1.30       -0.18      1.14 o 
  -6  -5   1        4.48        5.46      2.50 o 
  -5  -5   1        1.09        1.10      0.74 o 
  -4  -5   1      129.59      122.24      3.15 o 
  -3  -5   1        1.43        1.35      0.85 o 
  -2  -5   1      621.57      623.79      8.46 o 
  -1  -5   1      748.86      816.73      9.45 o 
   0  -5   1      460.71      460.66      5.22 o 
   1  -5   1       63.93       61.13      1.24 o 
   2  -5   1        0.19        0.47      0.27 o 
   3  -5   1      244.88      246.92      4.40 o 
   4  -5   1       81.96       71.10      1.98 o 
   5  -5   1      102.91       97.20      2.21 o 
   6  -5   1       81.86       79.74      4.25 o 
   7  -5   1       30.37       30.07      3.15 o 
   8  -5   1        6.15        6.66      1.96 o 
   9  -5   1       27.21       28.51      3.35 o 
  -8  -4   1        3.08        2.33      1.35 o 
  -7  -4   1        8.05        9.23      1.63 o 
  -6  -4   1       31.93       35.67      2.60 o 
  -5  -4   1       42.77       44.90      2.36 o 
  -4  -4   1        1.27        0.55      0.52 o 
  -3  -4   1       35.32       30.67      1.41 o 
  -2  -4   1      106.28      108.96      2.16 o 
  -1  -4   1       28.83       26.80      0.83 o 
   0  -4   1      180.54      208.11      2.88 o 
   1  -4   1      217.97      221.38      3.90 o 
   2  -4   1      237.05      243.69      4.71 o 
   3  -4   1     1090.62     1205.52     16.72 o 
   4  -4   1      545.77      564.08      6.48 o 
   5  -4   1      809.68      766.72     14.20 o 
   6  -4   1       89.59       86.05      3.64 o 
   7  -4   1       50.97       48.95      3.24 o 
   8  -4   1        0.00        0.27      1.33 o 
   9  -4   1       31.25       27.82      3.00 o 
  -9  -3   1        5.10        4.45      1.50 o 
  -8  -3   1       14.77       17.90      2.29 o 
  -7  -3   1        6.54        3.34      1.28 o 
  -6  -3   1       81.15       73.87      3.04 o 
  -5  -3   1       71.62       73.66      2.80 o 
  -4  -3   1       15.23       15.77      0.68 o 
  -3  -3   1     1178.82     1263.09     19.72 o 
  -2  -3   1      704.81      728.74     11.97 o 
  -1  -3   1       37.70       37.18      1.04 o 
   0  -3   1      142.53      175.90      2.69 o 
   1  -3   1     1560.06     1615.26     22.54 o 
   2  -3   1      116.94      144.31      3.25 o 
   3  -3   1      454.64      484.54      6.17 o 
   4  -3   1        9.94        9.85      0.52 o 
   5  -3   1       48.22       54.71      2.64 o 
   6  -3   1       61.29       55.24      2.33 o 
   7  -3   1       83.65       87.68      5.61 o 
   8  -3   1       38.94       40.61      2.93 o 
   9  -3   1        1.29        3.00      1.45 o 
  -9  -2   1       19.80       21.07      2.16 o 
  -8  -2   1        0.90        1.71      1.07 o 
  -7  -2   1        3.63        2.28      0.98 o 
  -6  -2   1       83.38       79.08      2.87 o 
  -5  -2   1       56.32       56.43      4.72 o 
  -4  -2   1      261.74      288.66      4.80 o 
  -3  -2   1        2.65        0.90      0.24 o 
  -2  -2   1      887.32      891.26     10.66 o 
  -1  -2   1       49.31       48.86      1.48 o 
   0  -2   1     1270.64     1358.10     22.88 o 
   1  -2   1     2508.83     2661.21    111.14 o 
   2  -2   1        0.09        2.45      1.76 o 
   3  -2   1     1917.05     2098.89     21.44 o 
   4  -2   1        0.32       -0.26      0.26 o 
   5  -2   1       13.80       16.34      0.91 o 
   6  -2   1       14.80       14.32      1.31 o 
   7  -2   1        1.80        1.54      0.83 o 
   8  -2   1        0.01        0.06      1.57 o 
   9  -2   1        4.37        4.85      1.47 o 
  -9  -1   1       15.73       20.80      1.97 o 
  -8  -1   1       14.75       15.07      1.55 o 
  -7  -1   1        7.50        6.25      1.55 o 
  -6  -1   1        0.02        0.44      0.66 o 
  -5  -1   1        1.53        0.58      0.40 o 
  -4  -1   1       65.09       90.20      4.53 o 
  -3  -1   1     2135.83     2284.28     54.63 o 
  -2  -1   1      868.87      899.24     14.97 o 
  -1  -1   1      708.19      706.13     16.26 o 
   0  -1   1      413.30      429.52     10.73 o 
   1  -1   1       93.31       94.99      2.65 o 
   2  -1   1      801.61      850.77      9.88 o 
   3  -1   1     2082.37     2237.20     36.66 o 
   4  -1   1      937.61      941.10     16.29 o 
   5  -1   1      315.31      305.23      5.03 o 
   6  -1   1       54.23       50.65      5.32 o 
   7  -1   1        0.05       -0.33      0.68 o 
   8  -1   1       48.36       47.13      2.50 o 
   9  -1   1        9.80        8.65      2.10 o 
  -9   0   1       25.71       26.72      2.02 o 
  -8   0   1       12.13       11.69      2.65 o 
  -7   0   1        0.83        0.32      1.29 o 
  -6   0   1        2.61        1.45      1.38 o 
  -5   0   1        2.08        1.32      1.24 o 
  -4   0   1       26.69       30.24      2.47 o 
  -3   0   1       10.66       14.08      1.73 o 
  -2   0   1       13.09       14.98      1.22 o 
   1   0   1     4780.94     4635.96    106.48 o 
   2   0   1      488.11      520.54      6.20 o 
   3   0   1        5.15        9.96      0.77 o 
   4   0   1      825.54      857.12     13.83 o 
   5   0   1      387.62      355.52      6.80 o 
   6   0   1        3.43        3.49      0.96 o 
   7   0   1        3.00        2.64      0.93 o 
   8   0   1       22.95       25.05      2.05 o 
   9   0   1        3.48        5.28      1.58 o 
  -8   1   1       10.54        9.12      2.59 o 
  -7   1   1        0.05       -1.06      1.06 o 
  -6   1   1       26.09       31.49      3.56 o 
  -5   1   1        2.70        1.49      1.13 o 
  -4   1   1        0.04        0.62      0.77 o 
  -3   1   1        3.14        0.44      0.67 o 
  -1   1   1       81.94       89.59      2.50 o 
   0   1   1      417.07      451.51      8.29 o 
   1   1   1     6216.77     5787.08    134.30 o 
   2   1   1      215.71      200.70      2.78 o 
   3   1   1        2.39        5.87      0.88 o 
   4   1   1        6.59        7.92      1.15 o 
   5   1   1       52.00       62.31      1.82 o 
   6   1   1      241.42      223.23      7.92 o 
   7   1   1       34.84       28.40      2.08 o 
   8   1   1       13.81       16.42      1.88 o 
   9   1   1       11.45        6.84      1.62 o 
  -8   2   1        6.61        7.50      1.26 o 
  -7   2   1        2.07        1.57      1.06 o 
  -6   2   1        0.44        1.39      0.56 o 
  -5   2   1      398.95      371.71     11.49 o 
  -4   2   1      156.21      147.47      5.43 o 
  -3   2   1       70.81       81.56      1.54 o 
  -2   2   1       61.52       39.88      0.94 o 
  -1   2   1       32.59       43.83      2.13 o 
   0   2   1      415.49      471.25      6.00 o 
   1   2   1     9397.33     9294.81    145.05 o 
   2   2   1       96.36       87.22      1.93 o 
   3   2   1       58.08       59.49      2.81 o 
   4   2   1       46.61       50.81      1.09 o 
   5   2   1      145.17      137.41      3.98 o 
   6   2   1       52.70       50.20      2.53 o 
   7   2   1       15.04       15.92      2.82 o 
   8   2   1        4.52        4.66      2.39 o 
   9   2   1        7.19        9.46      1.81 o 
  -9   3   1        9.57       15.04      1.87 o 
  -8   3   1       61.78       64.98      3.32 o 
  -7   3   1       29.06       26.68      2.18 o 
  -6   3   1      367.30      350.77      7.30 o 
  -5   3   1      229.07      233.98      6.09 o 
  -4   3   1      966.02     1022.29     14.24 o 
  -3   3   1      358.36      406.30      6.01 o 
  -2   3   1      335.82      336.60      8.16 o 
  -1   3   1      209.20      212.08      4.82 o 
   0   3   1      468.77      444.09      5.90 o 
   1   3   1       32.45       36.36      1.17 o 
   2   3   1       21.83       21.18      1.15 o 
   3   3   1       85.28       72.63      2.00 o 
   4   3   1        0.02        0.60      0.39 o 
   5   3   1      146.41      143.81      3.75 o 
   6   3   1        0.13       -1.10      1.15 o 
   7   3   1       36.17       37.87      2.84 o 
   8   3   1        6.37        4.82      1.49 o 
   9   3   1        0.17        2.16      1.34 o 
  -9   4   1        0.00        0.37      1.45 o 
  -8   4   1        1.36        0.81      1.34 o 
  -7   4   1        1.87        2.34      1.29 o 
  -6   4   1        2.58        1.23      1.11 o 
  -5   4   1      658.75      632.57     16.37 o 
  -4   4   1      525.73      538.03      6.15 o 
  -3   4   1      350.28      331.75      6.55 o 
  -2   4   1      583.52      657.93      9.77 o 
  -1   4   1     1453.19     1498.22     18.90 o 
   0   4   1     2625.63     2722.72     28.94 o 
   1   4   1      601.30      645.23      7.56 o 
   2   4   1      377.67      373.73      4.84 o 
   3   4   1      212.46      213.23      4.25 o 
   4   4   1       22.64       19.48      1.99 o 
   5   4   1       51.11       48.85      1.89 o 
   6   4   1        1.60        0.21      1.13 o 
   7   4   1       56.87       66.45      3.51 o 
   8   4   1        0.01        1.89      1.36 o 
  -9   5   1        0.84        1.90      1.70 o 
  -8   5   1        9.30        7.79      1.96 o 
  -7   5   1       24.05       20.64      2.57 o 
  -6   5   1       18.84       14.84      2.22 o 
  -5   5   1       29.65       30.58      1.31 o 
  -4   5   1      104.43      101.95      3.04 o 
  -3   5   1        0.69        0.00      0.75 o 
  -2   5   1       13.74       14.14      1.04 o 
  -1   5   1       12.84       13.11      0.76 o 
   0   5   1        2.20        4.38      0.49 o 
   1   5   1     1366.80     1452.21     13.54 o 
   2   5   1       21.21       24.39      1.59 o 
   3   5   1      203.15      182.36      4.06 o 
   4   5   1      230.36      217.57      4.70 o 
   5   5   1        0.26        0.48      0.66 o 
   6   5   1        2.30        2.70      1.26 o 
   7   5   1       15.56       17.84      2.32 o 
   8   5   1        0.35        0.22      1.25 o 
  -9   6   1        2.78        4.83      1.97 o 
  -8   6   1        7.87        9.27      2.30 o 
  -7   6   1       85.85       83.33      4.80 o 
  -6   6   1        7.46        6.11      1.86 o 
  -5   6   1       26.73       23.15      1.74 o 
  -4   6   1      107.32      100.77      3.35 o 
  -3   6   1      193.65      169.49      3.72 o 
  -2   6   1        0.24        0.65      0.41 o 
  -1   6   1      242.90      246.99      3.74 o 
   0   6   1      396.65      398.61      4.52 o 
   1   6   1       52.72       49.96      1.33 o 
   2   6   1       30.39       32.34      1.55 o 
   3   6   1        3.30        3.06      1.12 o 
   4   6   1        4.75        5.92      1.06 o 
   5   6   1        4.71        5.83      1.05 o 
   6   6   1       12.30       12.35      1.35 o 
   7   6   1        0.92        0.52      1.23 o 
   8   6   1        1.39        1.01      1.76 o 
  -9   7   1        0.32        0.57      1.86 o 
  -8   7   1        0.80        1.96      1.93 o 
  -7   7   1       43.68       46.55      4.47 o 
  -6   7   1       13.21       14.04      1.34 o 
  -5   7   1        1.15        1.47      0.88 o 
  -4   7   1       23.75       26.85      2.20 o 
  -3   7   1       18.58       21.21      1.59 o 
  -2   7   1        0.25       -0.07      0.51 o 
  -1   7   1       24.90       23.29      1.23 o 
   0   7   1       47.00       42.86      1.24 o 
   1   7   1       52.45       60.84      1.81 o 
   2   7   1      191.92      197.15      3.27 o 
   3   7   1       28.46       27.99      1.95 o 
   4   7   1        3.16        2.69      0.98 o 
   5   7   1       12.22       10.63      1.39 o 
   6   7   1        9.09        8.29      1.33 o 
   7   7   1        3.06        4.53      1.81 o 
  -8   8   1        1.74        0.60      2.05 o 
  -7   8   1        2.43        8.48      2.49 o 
  -6   8   1        6.90        5.82      1.33 o 
  -5   8   1       75.25       75.11      3.33 o 
  -4   8   1       97.24       94.73      3.77 o 
  -3   8   1        1.59        2.10      0.91 o 
  -2   8   1       75.66       71.02      2.60 o 
  -1   8   1       35.92       38.46      1.81 o 
   0   8   1      118.97      119.88      2.84 o 
   1   8   1       11.95       10.67      0.96 o 
   2   8   1      166.81      160.46      2.96 o 
   3   8   1       11.95       10.81      1.44 o 
   4   8   1       34.30       32.76      2.33 o 
   5   8   1        7.49        8.87      1.44 o 
   6   8   1        5.05        4.83      1.21 o 
   7   8   1        1.57        3.54      1.80 o 
  -8   9   1        0.67        0.23      2.12 o 
  -7   9   1        0.02        0.42      2.05 o 
  -6   9   1        0.27       -0.83      0.92 o 
  -5   9   1       22.21       24.81      2.45 o 
  -4   9   1       49.88       43.60      3.18 o 
  -3   9   1        0.57        0.65      1.35 o 
  -2   9   1        5.49        4.52      0.95 o 
  -1   9   1      534.67      535.34      8.40 o 
   0   9   1       60.86       59.16      2.89 o 
   1   9   1        0.04        0.29      0.73 o 
   2   9   1       37.93       41.33      2.20 o 
   3   9   1        2.28        2.97      1.09 o 
   4   9   1        0.91        3.28      1.18 o 
   5   9   1        0.24       -0.04      1.06 o 
   6   9   1        1.40        1.40      1.14 o 
  -8  10   1        0.12        3.24      2.40 o 
  -7  10   1        0.35       -0.77      0.77 o 
  -6  10   1        1.86        0.27      1.13 o 
  -5  10   1        0.16        0.83      2.19 o 
  -4  10   1       71.06       76.07      3.93 o 
  -3  10   1       60.78       59.75      3.95 o 
  -2  10   1       20.40       19.32      1.76 o 
  -1  10   1        0.01        1.26      0.92 o 
   0  10   1       31.73       32.52      3.75 o 
   1  10   1        8.68        8.16      1.33 o 
   2  10   1        6.09        9.16      1.27 o 
   3  10   1        7.40        6.24      1.20 o 
   4  10   1       14.48       17.93      2.09 o 
   5  10   1       12.35       13.80      1.90 o 
   6  10   1        1.04        0.87      1.17 o 
  -7  11   1        3.26        5.34      1.42 o 
  -6  11   1       20.79       21.91      2.58 o 
  -5  11   1       28.50       29.56      3.09 o 
  -4  11   1       13.46        6.43      2.88 o 
  -3  11   1        0.15        0.91      1.27 o 
  -2  11   1        0.24        0.00      0.85 o 
  -1  11   1       70.16       70.53      5.17 o 
   0  11   1        8.21        5.69      1.57 o 
   1  11   1       24.12       26.88      2.12 o 
   2  11   1        6.89        4.91      1.72 o 
   3  11   1        8.54        8.37      1.61 o 
   4  11   1        0.14       -1.08      1.08 o 
   5  11   1        0.37        1.58      1.36 o 
  -6  12   1        5.69        8.09      1.98 o 
  -5  12   1        3.40        3.42      2.07 o 
  -4  12   1        6.06        8.75      2.67 o 
  -3  12   1        4.15        6.07      3.37 o 
  -2  12   1        0.27        0.57      1.03 o 
  -1  12   1        1.68        1.59      1.97 o 
   0  12   1        7.08        4.33      3.57 o 
   1  12   1       40.81       42.96      2.60 o 
   2  12   1        7.15        9.44      2.23 o 
   3  12   1        0.81        1.78      2.63 o 
   4  12   1        0.99       -0.34      2.01 o 
  -5  13   1        4.02        0.19      1.57 o 
  -4  13   1       12.05       14.42      3.55 o 
  -3  13   1        0.35       -0.85      1.38 o 
  -2  13   1        1.68        1.64      2.53 o 
  -1  13   1       10.90       12.43      2.10 o 
   0  13   1       26.14       26.03      2.68 o 
   1  13   1       11.16       12.34      1.98 o 
   2  13   1        2.51        7.10      3.13 o 
   3  13   1        0.91       -1.01      3.78 o 
  -4  14   1        2.79        7.95      3.26 o 
  -3  14   1        5.35        5.20      2.01 o 
  -2  14   1        1.81       -2.31      2.31 o 
  -1  14   1        0.52       -0.68      1.46 o 
   0  14   1        2.07        0.48      1.88 o 
   1  14   1        2.50        2.63      2.42 o 
   0 -15   2        0.96        2.70      2.36 o 
   1 -15   2        0.29        0.28      1.98 o 
   2 -15   2        0.08        4.20      2.77 o 
  -2 -14   2       12.72       20.80      6.19 o 
  -1 -14   2       11.06       12.18      3.28 o 
   0 -14   2        1.94        0.66      1.84 o 
   1 -14   2        2.06        3.05      1.63 o 
   2 -14   2        5.99        5.69      2.85 o 
   3 -14   2        8.10       12.20      2.54 o 
   4 -14   2        0.53        0.06      1.61 o 
   5 -14   2        2.36        3.53      2.59 o 
  -3 -13   2        9.90       11.62      2.45 o 
  -2 -13   2        0.15        0.26      1.53 o 
  -1 -13   2        0.26        0.18      1.12 o 
   0 -13   2        6.80        3.77      2.78 o 
   1 -13   2        3.04        4.16      1.57 o 
   2 -13   2        9.01        7.33      1.37 o 
   3 -13   2        7.27        7.29      2.04 o 
   4 -13   2        0.19        0.64      1.50 o 
   5 -13   2        0.83        2.92      1.88 o 
   6 -13   2       19.76       21.14      3.78 o 
  -4 -12   2        9.47       10.02      1.84 o 
  -3 -12   2        0.66        0.11      2.58 o 
  -2 -12   2        2.89        0.51      1.92 o 
  -1 -12   2        0.01       -0.18      1.08 o 
   0 -12   2       57.14       51.83      3.29 o 
   1 -12   2        7.32        7.53      1.65 o 
   2 -12   2        1.44        2.02      1.09 o 
   3 -12   2        4.29        3.08      1.62 o 
   4 -12   2        2.78        2.57      1.57 o 
   5 -12   2        0.13        2.98      1.72 o 
   6 -12   2        1.67        3.80      1.70 o 
   7 -12   2        5.28        2.45      1.39 o 
  -5 -11   2        1.73        2.32      1.28 o 
  -4 -11   2       13.67       16.86      2.04 o 
  -3 -11   2        3.16        3.08      1.27 o 
  -2 -11   2        3.72        1.85      1.51 o 
  -1 -11   2        3.63        2.27      1.09 o 
   0 -11   2       40.23       44.14      3.09 o 
   1 -11   2       49.69       45.79      2.60 o 
   2 -11   2        1.39        0.91      1.06 o 
   3 -11   2       25.64       22.32      2.18 o 
   4 -11   2        0.12        0.30      1.30 o 
   5 -11   2       12.91       13.32      2.38 o 
   6 -11   2        1.85        3.12      1.59 o 
   7 -11   2        0.37        0.95      1.56 o 
  -6 -10   2        6.54        9.69      1.61 o 
  -5 -10   2        1.97        3.93      1.25 o 
  -4 -10   2       16.63       17.38      1.97 o 
  -3 -10   2        2.73        3.08      1.15 o 
  -2 -10   2       34.51       32.08      2.03 o 
  -1 -10   2       18.64       15.56      1.76 o 
   0 -10   2      127.75      126.99      4.42 o 
   1 -10   2        8.32        8.06      1.33 o 
   2 -10   2      242.26      238.32      4.72 o 
   3 -10   2       18.52       18.29      2.77 o 
   4 -10   2       14.24       10.32      1.90 o 
   5 -10   2       59.38       55.08      3.48 o 
   6 -10   2        0.80        0.40      1.19 o 
   7 -10   2        3.03        4.20      3.18 o 
   8 -10   2        3.65       10.59      2.85 o 
  -6  -9   2       17.35       19.91      1.93 o 
  -5  -9   2        2.04        2.29      1.11 o 
  -4  -9   2       40.35       38.52      2.56 o 
  -3  -9   2       75.31       78.94      3.06 o 
  -2  -9   2        6.72        6.10      1.05 o 
  -1  -9   2       18.92       21.64      1.33 o 
   0  -9   2       32.42       30.95      2.99 o 
   1  -9   2      324.19      319.56      5.69 o 
   2  -9   2      159.51      161.04      3.50 o 
   3  -9   2       19.82       20.75      1.82 o 
   4  -9   2       19.77       14.98      1.99 o 
   5  -9   2      261.52      249.85     12.37 o 
   6  -9   2        0.09        1.47      1.05 o 
   7  -9   2        2.06        2.08      2.21 o 
   8  -9   2       16.40       15.88      3.38 o 
  -7  -8   2        5.63        7.91      2.11 o 
  -6  -8   2        0.04        0.30      0.87 o 
  -5  -8   2        8.39        7.11      1.28 o 
  -4  -8   2        0.41        0.42      0.84 o 
  -3  -8   2        0.45        1.07      0.84 o 
  -2  -8   2        0.03       -0.55      0.59 o 
  -1  -8   2       74.79       68.25      1.88 o 
   0  -8   2        2.06        3.27      0.66 o 
   1  -8   2        9.25        8.37      0.77 o 
   2  -8   2      105.50      106.27      2.81 o 
   3  -8   2        0.27       -0.42      0.75 o 
   4  -8   2        4.27        3.46      1.12 o 
   5  -8   2       16.32       14.04      1.73 o 
   6  -8   2       30.32       30.00      3.70 o 
   7  -8   2       51.54       49.93      5.03 o 
   8  -8   2        0.67        1.56      1.88 o 
  -7  -7   2        0.00       -0.33      2.27 o 
  -6  -7   2        0.57        0.04      0.99 o 
  -5  -7   2        8.83        8.11      1.61 o 
  -4  -7   2      295.59      287.23      8.91 o 
  -3  -7   2       38.77       40.48      2.03 o 
  -2  -7   2       18.60       14.34      1.18 o 
  -1  -7   2      262.68      267.88      4.06 o 
   0  -7   2       36.28       37.38      1.42 o 
   1  -7   2        0.03        0.37      0.42 o 
   2  -7   2       84.44       88.11      1.85 o 
   3  -7   2       19.87       21.94      1.57 o 
   4  -7   2       25.63       22.82      2.00 o 
   5  -7   2       84.69       80.20      3.15 o 
   6  -7   2       62.97       67.50      2.63 o 
   7  -7   2       15.20       12.86      2.67 o 
   8  -7   2        8.31        8.14      2.45 o 
   9  -7   2        0.42        1.23      1.83 o 
  -8  -6   2        0.76       -0.19      1.30 o 
  -7  -6   2       29.59       27.58      3.85 o 
  -6  -6   2        0.82        1.11      1.21 o 
  -5  -6   2       70.16       75.69      2.59 o 
  -4  -6   2       20.80       19.20      1.58 o 
  -3  -6   2       18.89       21.37      2.20 o 
  -2  -6   2       39.53       37.55      1.48 o 
  -1  -6   2      720.48      794.21      8.59 o 
   0  -6   2        1.32        0.69      0.55 o 
   1  -6   2      107.14      100.40      2.20 o 
   2  -6   2       62.93       76.41      1.58 o 
   3  -6   2       27.96       29.19      1.22 o 
   4  -6   2        1.31       -0.08      0.76 o 
   5  -6   2        9.34        9.18      1.30 o 
   6  -6   2        0.92        1.47      1.50 o 
   7  -6   2       41.09       46.95      3.83 o 
   8  -6   2       13.06       16.59      2.85 o 
   9  -6   2        0.61        2.13      1.90 o 
  -8  -5   2       10.62       16.35      2.85 o 
  -7  -5   2        8.37        8.21      1.69 o 
  -6  -5   2        0.00        0.27      0.93 o 
  -5  -5   2       11.85       11.91      1.11 o 
  -4  -5   2       69.13       61.82      3.55 o 
  -3  -5   2      128.05      121.62      4.12 o 
  -2  -5   2      132.22      122.23      2.49 o 
  -1  -5   2       36.78       35.31      1.05 o 
   0  -5   2      229.84      231.55      3.37 o 
   1  -5   2      315.58      343.61      4.22 o 
   2  -5   2      191.96      209.72      2.90 o 
   3  -5   2        0.00        1.03      0.45 o 
   4  -5   2       12.22       11.01      2.09 o 
   5  -5   2      727.64      703.92      9.02 o 
   6  -5   2       51.23       43.97      3.30 o 
   7  -5   2        0.88        0.10      1.30 o 
   8  -5   2       48.96       54.87      3.94 o 
   9  -5   2        8.90       11.39      2.44 o 
  -8  -4   2       14.40       13.08      1.93 o 
  -7  -4   2        1.10        1.71      1.08 o 
  -6  -4   2       31.30       28.65      2.29 o 
  -5  -4   2        0.01       -0.61      0.70 o 
  -4  -4   2       90.32       82.02      1.85 o 
  -3  -4   2      187.86      204.34      7.80 o 
  -2  -4   2      359.49      327.97      4.76 o 
  -1  -4   2       43.75       49.92      1.87 o 
   0  -4   2      199.95      197.22      3.14 o 
   1  -4   2      660.50      690.13      7.86 o 
   2  -4   2     1485.76     1543.94     23.88 o 
   3  -4   2      193.16      209.73      4.37 o 
   4  -4   2      360.00      348.03      4.35 o 
   5  -4   2      769.17      757.47     14.21 o 
   6  -4   2       19.08       15.52      2.36 o 
   7  -4   2        1.15        1.45      1.33 o 
   8  -4   2        2.22        2.24      1.59 o 
   9  -4   2        5.46        3.30      1.73 o 
  -9  -3   2        8.21        8.93      1.66 o 
  -8  -3   2        6.94        8.29      1.92 o 
  -7  -3   2        2.41        1.28      1.37 o 
  -6  -3   2      182.99      179.47      5.02 o 
  -5  -3   2        3.51        2.37      0.84 o 
  -4  -3   2       16.77       20.40      0.70 o 
  -3  -3   2       32.84       26.36      1.03 o 
  -2  -3   2      275.85      247.58      4.18 o 
  -1  -3   2     2642.02     2715.76     28.75 o 
   0  -3   2      103.81      122.67      2.05 o 
   1  -3   2     1844.63     1876.58     26.22 o 
   2  -3   2     1121.34     1209.21     18.04 o 
   3  -3   2      256.69      291.16      4.56 o 
   4  -3   2       29.32       41.91      0.96 o 
   5  -3   2       13.10       11.70      2.44 o 
   6  -3   2       50.73       45.10      2.23 o 
   7  -3   2        0.01        0.51      1.24 o 
   8  -3   2        0.18       -0.63      1.23 o 
   9  -3   2        0.07        1.00      1.48 o 
  -9  -2   2        3.37        5.61      1.37 o 
  -8  -2   2       12.16       10.11      1.48 o 
  -7  -2   2       23.61       23.69      3.63 o 
  -6  -2   2      166.14      158.17      4.26 o 
  -5  -2   2       98.07       93.42      5.05 o 
  -4  -2   2        0.72       -0.27      0.38 o 
  -3  -2   2      631.77      721.51      7.75 o 
  -2  -2   2        6.69        6.24      0.43 o 
  -1  -2   2     1847.40     1992.44     62.18 o 
   0  -2   2     1390.84     1449.10     17.26 o 
   1  -2   2     1482.01     1608.43     27.23 o 
   2  -2   2      429.27      480.46      7.94 o 
   3  -2   2      223.31      206.62      2.94 o 
   4  -2   2        1.39        1.92      0.56 o 
   5  -2   2      179.95      183.65      3.48 o 
   6  -2   2        6.77        7.20      1.10 o 
   7  -2   2        1.59        2.44      0.96 o 
   8  -2   2        8.06        8.56      3.03 o 
   9  -2   2        2.18        3.02      1.45 o 
  -9  -1   2        5.37        5.34      1.98 o 
  -8  -1   2       26.09       23.90      1.81 o 
  -7  -1   2       19.17       17.96      1.37 o 
  -6  -1   2       16.47       18.92      0.92 o 
  -5  -1   2      373.41      334.12     11.28 o 
  -4  -1   2      373.77      398.17     12.15 o 
  -3  -1   2      729.55      782.34     20.30 o 
  -2  -1   2      442.97      475.21      8.21 o 
  -1  -1   2     1317.79     1298.74     29.68 o 
   0  -1   2     1623.28     1738.45     35.24 o 
   1  -1   2      887.86      914.04     21.31 o 
   2  -1   2      205.44      211.51      2.85 o 
   3  -1   2     1122.64     1176.36     12.25 o 
   4  -1   2      191.39      210.56      3.62 o 
   5  -1   2       47.18       46.87      1.51 o 
   6  -1   2       16.28       17.15      1.46 o 
   7  -1   2       20.08       22.25      3.83 o 
   8  -1   2        5.67        7.37      1.37 o 
   9  -1   2       14.14       16.48      1.92 o 
  -9   0   2       26.30       29.51      4.45 o 
  -8   0   2        0.24        1.14      1.62 o 
  -7   0   2       40.41       44.12      4.58 o 
  -6   0   2       23.47       17.07      2.73 o 
  -5   0   2      241.82      246.84      8.86 o 
  -4   0   2        8.71        4.32      1.20 o 
  -3   0   2       14.85       16.54      1.80 o 
  -2   0   2      298.56      314.30      8.51 o 
  -1   0   2     2483.16     2391.67     55.16 o 
   0   0   2        0.01        0.23      0.14 o 
   1   0   2      448.35      467.20     11.24 o 
   2   0   2     4148.55     4264.05     49.26 o 
   3   0   2       40.96       36.28      0.75 o 
   4   0   2      613.85      642.78     10.24 o 
   5   0   2      158.09      153.92      4.31 o 
   6   0   2       40.25       36.12      2.07 o 
   7   0   2       16.09       16.06      2.81 o 
   8   0   2        3.64        2.81      1.18 o 
   9   0   2       10.54       13.83      2.17 o 
  -8   1   2        1.24        4.27      1.93 o 
  -7   1   2       79.95       77.08      5.05 o 
  -6   1   2       99.77       89.57      5.00 o 
  -5   1   2        6.53        8.16      1.72 o 
  -4   1   2       20.63       18.58      2.05 o 
  -3   1   2     3204.83     3496.59     81.32 o 
  -2   1   2      746.49      746.31     11.99 o 
  -1   1   2     3796.95     3989.93     93.27 o 
   0   1   2     2492.70     2439.37     34.65 o 
   1   1   2     4905.73     4941.93     72.59 o 
   2   1   2     1432.42     1489.00     20.17 o 
   3   1   2       30.17       30.93      0.91 o 
   4   1   2       29.17       24.73      0.71 o 
   5   1   2       59.64       54.65      2.32 o 
   6   1   2      178.81      163.67      4.68 o 
   7   1   2        2.09        0.95      1.09 o 
   8   1   2        2.31        2.96      2.18 o 
   9   1   2        9.22       10.27      1.88 o 
  -7   2   2      109.29      108.44      5.94 o 
  -6   2   2      262.78      262.53      9.38 o 
  -5   2   2      243.54      243.34      8.30 o 
  -4   2   2      424.39      445.41      6.40 o 
  -3   2   2     1129.05     1165.58     12.08 o 
  -2   2   2     1626.58     1660.91     22.02 o 
  -1   2   2     2897.58     2860.71    116.84 o 
   0   2   2    10961.12    10731.53    185.98 o 
   1   2   2     7006.30     7024.35     94.74 o 
   2   2   2       86.21       82.00      2.27 o 
   3   2   2      297.25      298.53      5.72 o 
   4   2   2      422.22      416.54      5.96 o 
   5   2   2        1.34        1.06      1.16 o 
   6   2   2        5.70        6.22      2.11 o 
   7   2   2        0.43        0.54      0.94 o 
   8   2   2        0.05       -0.01      1.04 o 
   9   2   2        4.28        6.38      1.73 o 
  -8   3   2       32.53       34.07      2.43 o 
  -7   3   2       27.26       25.83      2.13 o 
  -6   3   2      106.80       90.45      3.47 o 
  -5   3   2      142.65      156.09      3.32 o 
  -4   3   2      184.18      168.05      3.04 o 
  -3   3   2      251.57      285.00      4.48 o 
  -2   3   2     2505.45     2757.72     44.65 o 
  -1   3   2      606.84      694.81      8.76 o 
   0   3   2     3840.17     3872.23     46.25 o 
   1   3   2       49.07       61.52      1.28 o 
   2   3   2      547.29      585.65      7.74 o 
   3   3   2       41.79       41.33      1.54 o 
   4   3   2       57.70       55.41      2.91 o 
   5   3   2       77.05       73.90      1.75 o 
   6   3   2        5.01        6.91      2.65 o 
   7   3   2        5.00        4.37      1.34 o 
   8   3   2        0.02       -1.05      1.05 o 
   9   3   2        1.23        2.90      1.41 o 
  -9   4   2        2.33        2.24      1.47 o 
  -8   4   2        6.66        7.45      1.75 o 
  -7   4   2       21.57       24.93      2.45 o 
  -6   4   2       27.27       32.94      2.46 o 
  -5   4   2       47.72       58.73      3.21 o 
  -4   4   2       86.83       89.90      3.11 o 
  -3   4   2      468.39      501.34      9.34 o 
  -2   4   2       85.21       80.43      2.01 o 
  -1   4   2      194.38      200.90      3.22 o 
   0   4   2      977.21      956.12      9.79 o 
   1   4   2       86.95       87.30      1.97 o 
   2   4   2       14.91       19.55      1.11 o 
   3   4   2       12.18       10.60      0.90 o 
   4   4   2      380.96      370.62      6.67 o 
   5   4   2       23.38       20.69      1.66 o 
   6   4   2        8.18        7.03      1.52 o 
   7   4   2       13.01        9.64      1.87 o 
   8   4   2        0.56        0.24      1.27 o 
  -9   5   2        3.18        2.92      1.71 o 
  -8   5   2       21.83       24.45      2.82 o 
  -7   5   2        0.00       -1.12      1.12 o 
  -6   5   2       53.30       52.28      3.43 o 
  -5   5   2      104.04       89.09      1.99 o 
  -4   5   2        9.62        6.72      0.99 o 
  -3   5   2      416.43      390.76      7.97 o 
  -2   5   2      246.24      263.90      6.70 o 
  -1   5   2       29.79       28.73      1.05 o 
   0   5   2       12.08       15.52      0.72 o 
   1   5   2      306.89      319.52      4.04 o 
   2   5   2        9.56       11.54      0.65 o 
   3   5   2      193.02      195.25      4.32 o 
   4   5   2      224.97      219.36      4.82 o 
   5   5   2       14.64       13.33      1.34 o 
   6   5   2        9.70        8.30      1.07 o 
   7   5   2        3.10        3.45      1.50 o 
   8   5   2        2.92        2.83      1.58 o 
  -9   6   2        8.14        8.68      2.31 o 
  -8   6   2       80.88       92.99      5.24 o 
  -7   6   2       77.28       74.02      4.59 o 
  -6   6   2       28.71       27.74      3.10 o 
  -5   6   2       15.18        8.84      1.18 o 
  -4   6   2      147.09      145.01      4.15 o 
  -3   6   2        0.88        1.67      0.78 o 
  -2   6   2      124.41      124.82      2.46 o 
  -1   6   2        3.43        3.64      0.73 o 
   0   6   2       80.65       85.51      1.88 o 
   1   6   2      157.60      142.75      2.41 o 
   2   6   2       59.08       56.64      1.47 o 
   3   6   2       18.55       16.95      1.94 o 
   4   6   2       11.79       12.24      1.39 o 
   5   6   2        6.20        7.76      1.20 o 
   6   6   2        0.12        1.20      1.58 o 
   7   6   2        0.31        0.12      1.28 o 
   8   6   2        0.17       -1.22      1.22 o 
  -9   7   2       20.11       25.73      3.69 o 
  -8   7   2        3.65        5.11      2.12 o 
  -7   7   2       40.17       39.09      4.04 o 
  -6   7   2       19.81       24.52      1.58 o 
  -5   7   2       11.77       18.95      1.82 o 
  -4   7   2      788.84      706.90     13.84 o 
  -3   7   2      234.52      242.17      5.11 o 
  -2   7   2      148.56      150.27      3.03 o 
  -1   7   2      292.66      298.07      4.16 o 
   0   7   2      179.57      187.51      2.60 o 
   1   7   2        0.63        0.25      0.52 o 
   2   7   2       20.42       18.80      1.05 o 
   3   7   2       23.28       27.96      3.25 o 
   4   7   2        3.65        1.44      0.92 o 
   5   7   2        0.43        0.04      0.81 o 
   6   7   2        0.10        0.10      0.81 o 
   7   7   2        7.58        9.09      3.08 o 
  -8   8   2        3.65        3.04      2.14 o 
  -7   8   2       22.29       19.27      3.33 o 
  -6   8   2       23.80       28.01      2.19 o 
  -5   8   2      332.08      291.22      7.43 o 
  -4   8   2      158.22      135.66      4.63 o 
  -3   8   2      145.07      144.37      5.82 o 
  -2   8   2        0.02       -0.44      0.79 o 
  -1   8   2      121.43      114.71      2.91 o 
   0   8   2       12.37       14.74      1.26 o 
   1   8   2       62.92       67.50      1.90 o 
   2   8   2       29.06       28.46      1.33 o 
   3   8   2        0.42       -0.75      0.75 o 
   4   8   2        8.54       10.14      1.50 o 
   5   8   2        1.77        3.22      1.17 o 
   6   8   2        1.75        1.70      1.08 o 
   7   8   2        0.00       -0.66      1.50 o 
  -8   9   2        0.01        0.86      1.93 o 
  -7   9   2       16.85       19.63      3.66 o 
  -6   9   2        0.70        0.30      1.02 o 
  -5   9   2       39.91       50.58      3.18 o 
  -4   9   2        7.19        4.33      1.53 o 
  -3   9   2       67.63       71.57      2.92 o 
  -2   9   2       17.71       15.86      1.32 o 
  -1   9   2        7.52        6.50      1.10 o 
   0   9   2        3.24        3.25      1.18 o 
   1   9   2        5.90        4.19      1.04 o 
   2   9   2        3.12        0.49      0.59 o 
   3   9   2        0.35        0.15      0.80 o 
   4   9   2       52.51       50.41      3.12 o 
   5   9   2        0.00        0.57      1.08 o 
   6   9   2        0.16        0.73      1.08 o 
  -7  10   2       32.60       34.24      2.14 o 
  -6  10   2        1.49        1.27      1.63 o 
  -5  10   2        5.90        3.71      1.43 o 
  -4  10   2      200.31      185.47      6.28 o 
  -3  10   2       12.11       10.17      1.62 o 
  -2  10   2        0.01        0.26      0.72 o 
  -1  10   2       96.68       95.70      3.29 o 
   0  10   2        2.35        0.75      1.99 o 
   1  10   2       22.63       23.38      1.91 o 
   2  10   2        7.38       10.24      1.54 o 
   3  10   2        7.99        9.62      1.81 o 
   4  10   2       14.79       15.53      1.99 o 
   5  10   2        3.36        3.10      1.32 o 
  -7  11   2       14.38       18.03      1.99 o 
  -6  11   2        9.07       13.02      2.16 o 
  -5  11   2        3.53        6.22      2.18 o 
  -4  11   2       28.20       35.38      7.31 o 
  -3  11   2        9.98        8.08      1.65 o 
  -2  11   2       33.75       35.66      2.06 o 
  -1  11   2        6.76        5.40      1.61 o 
   0  11   2        0.74        0.96      1.32 o 
   1  11   2        1.01        3.95      1.26 o 
   2  11   2        4.13        2.15      1.66 o 
   3  11   2        0.88        2.85      2.75 o 
   4  11   2        2.83        1.92      1.38 o 
   5  11   2        0.27        1.63      1.30 o 
  -6  12   2        8.04       12.87      2.26 o 
  -5  12   2        1.78       -0.97      1.34 o 
  -4  12   2        8.53        4.63      1.84 o 
  -3  12   2       20.19       25.31      4.75 o 
  -2  12   2       18.40       18.65      2.58 o 
  -1  12   2        7.68        8.37      1.78 o 
   0  12   2        0.32       -0.46      1.24 o 
   1  12   2        0.21       -0.28      1.29 o 
   2  12   2        0.85        1.83      1.65 o 
   3  12   2        0.22        1.37      1.68 o 
   4  12   2        0.74        2.12      2.31 o 
  -5  13   2        2.05        3.75      1.90 o 
  -4  13   2        2.55        2.27      2.33 o 
  -3  13   2        0.03       -1.27      1.45 o 
  -2  13   2        5.82        6.82      2.09 o 
  -1  13   2        0.48        0.41      1.34 o 
   0  13   2        2.16        4.51      1.75 o 
   1  13   2        0.21        0.15      1.34 o 
   2  13   2        0.08       -3.17      3.73 o 
  -3  14   2        0.65       -0.11      1.61 o 
  -2  14   2        1.43        4.32      2.74 o 
  -1  14   2        0.20       -0.22      1.60 o 
   0  14   2        0.80       -1.06      1.47 o 
   0 -15   3        0.21        2.68      2.44 o 
   1 -15   3        3.25        6.52      3.76 o 
   2 -15   3        2.08       -1.57      2.36 o 
   3 -15   3        2.54        3.43      1.95 o 
  -2 -14   3        2.17        3.88      2.17 o 
  -1 -14   3        0.27       -0.42      2.30 o 
   0 -14   3        4.97        2.20      1.61 o 
   1 -14   3        1.75        5.05      1.75 o 
   2 -14   3        0.00        0.28      2.38 o 
   3 -14   3        2.61        2.83      1.88 o 
   4 -14   3        3.06        3.74      2.00 o 
   5 -14   3        9.40       15.02      3.80 o 
  -3 -13   3        9.61       10.10      2.25 o 
  -2 -13   3        0.97        4.62      1.80 o 
  -1 -13   3       19.70       19.33      1.93 o 
   0 -13   3        0.00        0.81      1.46 o 
   1 -13   3        6.84        7.55      1.89 o 
   2 -13   3        1.63        1.61      1.07 o 
   3 -13   3        9.69       11.50      2.37 o 
   4 -13   3       12.97       12.26      2.38 o 
   5 -13   3       30.53       44.28      7.43 o 
   6 -13   3        2.67        1.88      1.64 o 
  -4 -12   3        1.69        1.04      1.29 o 
  -3 -12   3        6.03        8.25      2.05 o 
  -2 -12   3       12.76        9.95      2.19 o 
  -1 -12   3       81.83       77.50      3.00 o 
   0 -12   3       12.10        9.12      1.87 o 
   1 -12   3       17.39       18.27      2.20 o 
   2 -12   3       16.00       15.45      1.66 o 
   3 -12   3        8.20       11.08      2.11 o 
   4 -12   3       15.61       19.28      2.73 o 
   5 -12   3       54.78       58.35      9.98 o 
   6 -12   3        4.70        3.76      1.64 o 
   7 -12   3        2.49        3.02      1.42 o 
  -5 -11   3        1.51        3.82      1.64 o 
  -4 -11   3        9.42       11.04      1.75 o 
  -3 -11   3        3.58        3.13      1.27 o 
  -2 -11   3       14.02       14.80      1.88 o 
  -1 -11   3       62.47       57.60      2.64 o 
   0 -11   3       19.52       16.75      3.27 o 
   1 -11   3        0.28       -0.33      0.97 o 
   2 -11   3       31.96       29.14      2.05 o 
   3 -11   3       16.09       12.20      1.73 o 
   4 -11   3        1.32        2.51      1.49 o 
   5 -11   3        5.66        7.04      3.14 o 
   6 -11   3        0.31       -0.33      1.30 o 
   7 -11   3        1.98        4.39      1.35 o 
  -6 -10   3        0.06        0.43      1.05 o 
  -5 -10   3        4.30        5.62      1.39 o 
  -4 -10   3        3.13        3.76      1.44 o 
  -3 -10   3        0.80        0.88      1.10 o 
  -2 -10   3        4.87        4.32      1.17 o 
  -1 -10   3        5.45        4.28      1.09 o 
   0 -10   3       33.47       31.16      2.49 o 
   1 -10   3       10.98       10.75      1.37 o 
   2 -10   3      310.26      320.91      5.79 o 
   3 -10   3       13.31       13.27      1.85 o 
   4 -10   3       23.01       19.25      2.42 o 
   5 -10   3        3.25        4.53      1.54 o 
   6 -10   3       42.82       42.74      3.91 o 
   7 -10   3        2.82        6.04      2.97 o 
   8 -10   3        8.14       12.40      3.37 o 
  -7  -9   3        0.28        1.20      1.63 o 
  -6  -9   3        2.12        3.54      1.18 o 
  -5  -9   3       14.74       15.17      1.74 o 
  -4  -9   3        8.40        8.35      1.40 o 
  -3  -9   3        7.01        7.53      1.32 o 
  -2  -9   3       15.55       16.54      1.44 o 
  -1  -9   3       10.54       10.91      1.15 o 
   0  -9   3       75.24       76.39      3.31 o 
   1  -9   3      123.91      130.83      3.23 o 
   2  -9   3       76.79       70.74      2.21 o 
   3  -9   3      162.27      153.35      4.23 o 
   4  -9   3       56.89       51.21      3.44 o 
   5  -9   3       37.54       36.33      2.91 o 
   6  -9   3        0.91        1.90      1.12 o 
   7  -9   3        1.41        0.67      1.96 o 
   8  -9   3       11.11       10.42      3.13 o 
  -7  -8   3        0.92        2.13      1.64 o 
  -6  -8   3        4.42        5.01      1.84 o 
  -5  -8   3       11.87        6.86      1.30 o 
  -4  -8   3        0.67        1.72      0.90 o 
  -3  -8   3        1.18        0.62      0.93 o 
  -2  -8   3       51.99       56.94      2.04 o 
  -1  -8   3      141.87      135.13      2.72 o 
   0  -8   3       43.03       40.50      1.48 o 
   1  -8   3       38.86       37.28      2.16 o 
   2  -8   3      110.98      113.60      2.33 o 
   3  -8   3      163.30      152.45      3.96 o 
   4  -8   3       22.50       23.23      2.18 o 
   5  -8   3        7.24        8.47      2.86 o 
   6  -8   3        0.12        0.37      0.99 o 
   7  -8   3       64.34       62.20      4.91 o 
   8  -8   3        1.73        1.37      1.93 o 
  -8  -7   3        0.01        0.32      1.42 o 
  -7  -7   3        8.77       11.40      2.75 o 
  -6  -7   3        2.60        4.03      1.14 o 
  -5  -7   3        1.20       -0.09      0.80 o 
  -4  -7   3      248.53      258.21      5.59 o 
  -3  -7   3       66.98       69.91      3.16 o 
  -2  -7   3        0.18       -0.77      0.77 o 
  -1  -7   3      151.84      150.07      2.74 o 
   0  -7   3       69.14       74.59      1.74 o 
   1  -7   3      101.11      126.74      2.26 o 
   2  -7   3        6.29        9.07      0.73 o 
   3  -7   3      286.37      277.86      6.36 o 
   4  -7   3        0.18        0.30      1.42 o 
   5  -7   3        0.10       -0.64      0.82 o 
   6  -7   3       28.87       29.24      2.05 o 
   7  -7   3       13.68       12.35      2.58 o 
   8  -7   3        0.21        0.53      1.68 o 
   9  -7   3        1.35        1.97      1.85 o 
  -8  -6   3        0.05        4.29      1.86 o 
  -7  -6   3       15.85       18.97      2.43 o 
  -6  -6   3        0.03        0.22      0.98 o 
  -5  -6   3      189.85      176.93      4.14 o 
  -4  -6   3        3.21        4.02      0.99 o 
  -3  -6   3       54.77       56.82      2.14 o 
  -2  -6   3      286.34      286.75      4.73 o 
  -1  -6   3      766.41      822.27      8.84 o 
   0  -6   3      622.20      697.94      8.44 o 
   1  -6   3      182.82      154.68      2.62 o 
   2  -6   3     1587.72     1731.53     18.97 o 
   3  -6   3      388.21      407.83      5.96 o 
   4  -6   3      160.71      162.61      3.62 o 
   5  -6   3      333.82      339.79      9.16 o 
   6  -6   3       17.52       15.66      2.53 o 
   7  -6   3        2.01        3.73      1.81 o 
   8  -6   3        1.90        0.65      1.68 o 
   9  -6   3        4.51        5.59      2.18 o 
  -8  -5   3        2.06        2.25      1.39 o 
  -7  -5   3        4.48        5.24      1.43 o 
  -6  -5   3        0.65        1.26      1.55 o 
  -5  -5   3      102.29      103.47      2.68 o 
  -4  -5   3       14.73       15.13      1.23 o 
  -3  -5   3      449.61      447.06      9.89 o 
  -2  -5   3      407.10      439.57      6.29 o 
  -1  -5   3       28.80       37.72      1.12 o 
   0  -5   3      834.00      850.39      9.81 o 
   1  -5   3     3076.10     3280.22     34.79 o 
   2  -5   3     1302.42     1470.54     16.06 o 
   3  -5   3       89.42       81.97      2.20 o 
   4  -5   3      199.63      185.09      3.88 o 
   5  -5   3      324.26      317.30      5.62 o 
   6  -5   3       49.14       48.53      3.49 o 
   7  -5   3       90.24       83.33      4.64 o 
   8  -5   3       22.21       24.38      3.09 o 
   9  -5   3        0.09        1.07      1.74 o 
  -9  -4   3        0.67        0.83      1.29 o 
  -8  -4   3        6.61       11.08      1.82 o 
  -7  -4   3        1.45        0.80      1.01 o 
  -6  -4   3        0.64        1.24      1.08 o 
  -5  -4   3       56.51       47.21      2.40 o 
  -4  -4   3      234.42      235.16      4.99 o 
  -3  -4   3       35.99       39.34      1.28 o 
  -2  -4   3      165.02      171.53      3.39 o 
  -1  -4   3       17.43       18.52      0.75 o 
   0  -4   3      141.25      146.73      2.26 o 
   1  -4   3      166.33      175.06      3.50 o 
   2  -4   3      758.93      739.25      9.38 o 
   3  -4   3      156.08      170.37      3.36 o 
   4  -4   3      217.34      222.02      3.50 o 
   5  -4   3       46.75       42.61      1.63 o 
   6  -4   3      246.97      226.52      5.88 o 
   7  -4   3        8.58        8.27      1.95 o 
   8  -4   3        7.19        4.94      1.81 o 
   9  -4   3        4.11        4.05      1.83 o 
  -9  -3   3        9.51       10.45      2.39 o 
  -8  -3   3        0.00       -0.36      0.91 o 
  -7  -3   3       17.78       18.79      1.83 o 
  -6  -3   3       84.30       76.45      2.97 o 
  -5  -3   3       13.22       15.63      3.07 o 
  -4  -3   3       17.73       15.64      0.71 o 
  -3  -3   3        7.51       12.55      0.62 o 
  -2  -3   3      299.99      335.72      7.10 o 
  -1  -3   3        8.91        6.06      0.38 o 
   0  -3   3      407.22      416.23      4.92 o 
   1  -3   3       29.16       30.35      0.87 o 
   2  -3   3     2058.87     2173.03     35.45 o 
   3  -3   3       27.20       26.93      1.10 o 
   4  -3   3      456.81      434.87      5.15 o 
   5  -3   3      203.03      195.39      4.96 o 
   6  -3   3       34.25       36.92      3.93 o 
   7  -3   3       19.50       17.61      2.38 o 
   8  -3   3       14.89       13.51      1.80 o 
   9  -3   3        1.50        1.35      1.54 o 
  -9  -2   3        1.78        2.56      1.11 o 
  -8  -2   3       16.00       18.21      4.47 o 
  -7  -2   3       34.35       29.78      1.95 o 
  -6  -2   3       29.49       27.59      1.67 o 
  -5  -2   3        5.61        5.90      0.69 o 
  -4  -2   3      213.76      214.49      3.70 o 
  -3  -2   3     1096.39     1142.49     11.95 o 
  -2  -2   3      777.10      768.07      9.26 o 
  -1  -2   3      157.61      171.19      3.60 o 
   0  -2   3    12308.82    11415.42    157.69 o 
   1  -2   3      527.26      516.07      6.54 o 
   2  -2   3      292.60      296.13      4.68 o 
   3  -2   3       43.03       56.88      1.83 o 
   4  -2   3      186.96      195.20      2.57 o 
   5  -2   3        4.94        8.16      1.35 o 
   6  -2   3       88.99       82.67      3.03 o 
   7  -2   3       61.47       58.48      6.17 o 
   8  -2   3       93.43      101.71      3.94 o 
   9  -2   3        3.00        4.35      1.36 o 
  -9  -1   3        0.23        0.95      1.92 o 
  -8  -1   3       17.34       22.42      1.79 o 
  -7  -1   3        6.83        5.01      1.82 o 
  -6  -1   3       24.09       25.76      3.37 o 
  -5  -1   3       99.08       88.01      4.81 o 
  -4  -1   3      518.27      554.81     15.77 o 
  -3  -1   3      219.95      272.04      8.47 o 
  -2  -1   3        5.93        6.59      0.32 o 
  -1  -1   3     4506.31     4279.55     99.20 o 
   0  -1   3     2685.52     2583.46     41.33 o 
   1  -1   3      182.86      199.14      3.81 o 
   2  -1   3      616.30      636.36      9.06 o 
   3  -1   3      567.20      620.80      7.73 o 
   4  -1   3      300.57      270.34      3.30 o 
   5  -1   3       14.43       17.12      1.10 o 
   6  -1   3        1.35        2.77      1.70 o 
   7  -1   3       67.85       66.34      2.93 o 
   8  -1   3       16.20       15.29      1.82 o 
   9  -1   3        9.11        7.71      1.60 o 
  -8   0   3        0.33       -0.40      1.44 o 
  -7   0   3       80.48       83.39      5.36 o 
  -6   0   3       12.06       12.60      2.32 o 
  -5   0   3      111.12      109.33      5.26 o 
  -4   0   3      167.82      183.54      6.66 o 
  -3   0   3      581.27      651.26     16.92 o 
  -2   0   3      547.09      609.54     10.24 o 
  -1   0   3      894.44      915.32     21.19 o 
   0   0   3      454.00      478.00      8.39 o 
   1   0   3      353.97      325.97      6.29 o 
   2   0   3       80.79       83.20      2.09 o 
   3   0   3      844.76      963.61     11.65 o 
   4   0   3       58.21       50.89      1.05 o 
   5   0   3        4.19        5.68      1.04 o 
   6   0   3        6.31        7.40      1.23 o 
   7   0   3       74.28       68.98      3.06 o 
   8   0   3        4.53        5.60      1.38 o 
   9   0   3       38.42       45.42      3.08 o 
  -7   1   3       10.71       10.53      2.35 o 
  -6   1   3        6.26        8.99      2.04 o 
  -5   1   3       91.98       89.75      4.50 o 
  -4   1   3      481.67      533.31     14.61 o 
  -3   1   3      167.50      153.14      5.06 o 
  -2   1   3      864.84      909.27     12.14 o 
  -1   1   3     1196.32     1252.73     29.11 o 
   0   1   3        1.12        2.23      0.34 o 
   1   1   3    26510.22    23187.41    819.72 o 
   2   1   3      126.02      125.36      2.51 o 
   3   1   3       34.54       26.57      2.64 o 
   4   1   3      151.89      141.98      2.19 o 
   5   1   3        0.26        0.31      0.78 o 
   6   1   3       97.74       78.40      3.18 o 
   7   1   3        0.66       -0.09      0.92 o 
   8   1   3        2.81        2.03      1.19 o 
   9   1   3        1.10        2.63      1.47 o 
  -6   2   3        2.45        1.73      1.38 o 
  -5   2   3     1388.26     1387.02     16.26 o 
  -4   2   3        1.58        2.49      0.39 o 
  -3   2   3     1560.76     1688.47     18.16 o 
  -2   2   3     2525.05     2738.02     54.77 o 
  -1   2   3     1753.59     1891.43     22.49 o 
   0   2   3     5870.25     6056.63     77.40 o 
   1   2   3       47.57       66.12      1.26 o 
   2   2   3        4.65        4.83      0.71 o 
   3   2   3      189.32      193.25      3.76 o 
   4   2   3        7.54        6.57      0.66 o 
   5   2   3        1.75        3.82      0.62 o 
   6   2   3        6.26        5.96      1.25 o 
   7   2   3        7.50        6.63      1.43 o 
   8   2   3        0.50        0.33      1.74 o 
   9   2   3        1.88        0.83      1.39 o 
  -8   3   3        0.89       -0.14      1.03 o 
  -7   3   3        2.04        1.96      1.02 o 
  -6   3   3      507.15      477.13     12.35 o 
  -5   3   3       60.89       51.43      2.49 o 
  -4   3   3       10.87        7.14      0.47 o 
  -3   3   3        0.08        1.20      0.38 o 
  -2   3   3     3447.32     3635.24     58.58 o 
  -1   3   3       43.79       43.75      1.96 o 
   0   3   3        1.75        0.66      0.36 o 
   1   3   3     4191.90     4440.64     47.07 o 
   2   3   3      905.27      983.29     12.42 o 
   3   3   3      331.07      334.42      5.89 o 
   4   3   3      417.44      394.02      5.79 o 
   5   3   3        9.09        8.30      1.03 o 
   6   3   3        3.95        4.87      1.44 o 
   7   3   3        0.00        0.12      1.13 o 
   8   3   3        2.51        2.20      1.34 o 
  -9   4   3        0.95        1.47      1.29 o 
  -8   4   3        0.95       -0.30      1.11 o 
  -7   4   3       99.60       94.37      4.25 o 
  -6   4   3      130.01      121.42      4.75 o 
  -5   4   3      137.83      138.13      5.15 o 
  -4   4   3       21.08       23.02      1.02 o 
  -3   4   3        0.07        1.11      0.57 o 
  -2   4   3     1009.24     1040.59     22.25 o 
  -1   4   3        2.95        5.03      0.55 o 
   0   4   3      568.37      601.98      6.04 o 
   1   4   3      516.47      550.12      6.12 o 
   2   4   3      485.34      504.73      7.14 o 
   3   4   3        1.74        0.65      0.66 o 
   4   4   3      519.66      500.76      8.53 o 
   5   4   3        1.20        2.61      0.79 o 
   6   4   3       57.04       60.99      5.44 o 
   7   4   3        6.29        4.54      2.02 o 
   8   4   3        0.43       -0.04      1.24 o 
  -9   5   3        7.64       10.03      2.12 o 
  -8   5   3       44.95       39.09      3.50 o 
  -7   5   3       37.26       37.55      3.04 o 
  -6   5   3       54.86       50.58      3.34 o 
  -5   5   3        2.40        3.37      0.56 o 
  -4   5   3       33.57       27.28      1.65 o 
  -3   5   3      149.08      149.57      4.09 o 
  -2   5   3      297.66      306.13      5.50 o 
  -1   5   3      369.82      369.11      4.92 o 
   0   5   3       52.45       51.49      1.16 o 
   1   5   3       28.48       23.09      1.16 o 
   2   5   3      128.65      124.17      2.25 o 
   3   5   3       66.62       60.45      2.29 o 
   4   5   3       25.70       26.95      1.86 o 
   5   5   3        1.20        0.12      0.73 o 
   6   5   3       35.92       38.80      2.04 o 
   7   5   3        0.24        1.59      1.36 o 
   8   5   3        0.02        1.77      1.41 o 
  -9   6   3       14.55       16.13      2.91 o 
  -8   6   3       53.35       61.97      4.39 o 
  -7   6   3        0.36        1.02      1.59 o 
  -6   6   3       66.05       62.07      4.05 o 
  -5   6   3       11.37        4.99      1.87 o 
  -4   6   3      255.70      209.65      5.35 o 
  -3   6   3       16.18       14.31      1.57 o 
  -2   6   3       76.17       69.30      1.72 o 
  -1   6   3        0.11       -0.08      0.45 o 
   0   6   3      141.60      143.77      2.24 o 
   1   6   3       26.57       35.11      1.32 o 
   2   6   3       50.53       58.64      1.68 o 
   3   6   3        2.57        2.64      0.86 o 
   4   6   3       64.23       66.79      2.64 o 
   5   6   3       21.52       20.99      2.79 o 
   6   6   3       27.00       29.53      2.07 o 
   7   6   3        0.64        0.89      1.40 o 
  -9   7   3       10.21       12.07      2.73 o 
  -8   7   3        2.03        2.55      1.93 o 
  -7   7   3       41.91       47.59      4.49 o 
  -6   7   3       18.63       17.96      1.72 o 
  -5   7   3       66.36       64.12      2.88 o 
  -4   7   3      275.64      234.92      7.08 o 
  -3   7   3       57.05       47.88      2.60 o 
  -2   7   3      388.87      369.09      5.81 o 
  -1   7   3      769.50      761.30     10.62 o 
   0   7   3       58.86       63.41      1.57 o 
   1   7   3       46.84       48.88      1.59 o 
   2   7   3        9.70       11.67      0.91 o 
   3   7   3       42.17       42.57      3.22 o 
   4   7   3        3.73        3.26      1.05 o 
   5   7   3       10.08       12.99      1.66 o 
   6   7   3        5.29        6.00      1.27 o 
   7   7   3        8.22        6.15      1.96 o 
  -8   8   3        5.48        9.41      2.75 o 
  -7   8   3        2.97        0.98      2.09 o 
  -6   8   3        0.93        1.91      1.60 o 
  -5   8   3       87.87       77.66      3.48 o 
  -4   8   3       12.18       13.41      1.85 o 
  -3   8   3       58.15       61.40      2.61 o 
  -2   8   3        8.93        9.82      0.98 o 
  -1   8   3      163.68      167.02      3.65 o 
   0   8   3        6.98        7.27      0.98 o 
   1   8   3       47.39       47.95      2.08 o 
   2   8   3        3.81        2.08      0.64 o 
   3   8   3       12.33       15.85      1.48 o 
   4   8   3        1.48        2.06      1.06 o 
   5   8   3        9.88        7.63      1.41 o 
   6   8   3        0.12       -0.75      0.93 o 
  -8   9   3        0.62        0.78      1.85 o 
  -7   9   3       12.46       17.00      3.46 o 
  -6   9   3        1.51        1.86      1.15 o 
  -5   9   3       11.79       11.98      1.88 o 
  -4   9   3        0.14        0.95      1.19 o 
  -3   9   3      106.57       98.52      3.49 o 
  -2   9   3        8.89        8.90      1.25 o 
  -1   9   3       49.28       48.53      2.87 o 
   0   9   3       27.76       28.51      2.34 o 
   1   9   3        2.34        2.93      1.01 o 
   2   9   3       32.48       28.03      1.41 o 
   3   9   3        8.30        8.39      1.24 o 
   4   9   3        2.85        2.38      1.24 o 
   5   9   3        0.26        0.97      1.15 o 
   6   9   3        0.03        2.63      1.22 o 
  -7  10   3       28.16       32.66      2.09 o 
  -6  10   3        1.68        0.59      1.09 o 
  -5  10   3        5.69        4.26      1.66 o 
  -4  10   3       38.38       42.20      3.46 o 
  -3  10   3        1.18        2.48      1.20 o 
  -2  10   3        0.15        0.45      0.78 o 
  -1  10   3       85.37       89.21      5.32 o 
   0  10   3       35.47       23.66      9.55 o 
   1  10   3       79.40       75.74      2.92 o 
   2  10   3        2.78        2.46      1.47 o 
   3  10   3        1.30        3.46      1.08 o 
   4  10   3        0.25        2.57      1.41 o 
   5  10   3        0.06       -0.03      1.14 o 
  -7  11   3       24.54       30.55      2.52 o 
  -6  11   3       45.90       50.48      3.77 o 
  -5  11   3       10.71       12.46      2.26 o 
  -4  11   3        8.91       13.30      2.27 o 
  -3  11   3       28.46       28.30      2.92 o 
  -2  11   3        2.07        2.44      1.15 o 
  -1  11   3       34.44       35.99      2.83 o 
   0  11   3       35.60       16.75      3.60 o 
   1  11   3        0.27        1.11      1.09 o 
   2  11   3        1.70        2.01      1.57 o 
   3  11   3        0.05       -0.71      2.04 o 
   4  11   3        0.37        2.31      1.49 o 
  -6  12   3        0.05        2.79      1.56 o 
  -5  12   3       11.30        9.98      5.35 o 
  -4  12   3        4.10        6.13      2.06 o 
  -3  12   3       20.20       18.51      2.70 o 
  -2  12   3        7.72       11.69      2.25 o 
  -1  12   3        0.30        0.17      1.30 o 
   0  12   3       33.46       35.65      3.46 o 
   1  12   3        2.44        0.91      1.42 o 
   2  12   3        3.88        3.40      1.83 o 
   3  12   3        1.63       -1.47      1.47 o 
  -5  13   3       10.57       10.86      3.30 o 
  -4  13   3       12.68       13.50      3.49 o 
  -3  13   3        1.38        2.54      1.85 o 
  -2  13   3        0.22        1.41      1.76 o 
  -1  13   3       14.35       11.98      4.94 o 
   0  13   3       12.38       10.40      2.00 o 
   1  13   3        1.17       -1.13      2.14 o 
   2  13   3        0.21        3.41      1.82 o 
  -3  14   3        1.05        2.44      1.91 o 
  -2  14   3        0.88       -1.36      2.21 o 
  -1  14   3        8.10        8.62      1.92 o 
   0  14   3        9.33        6.47      1.95 o 
   0 -15   4        0.97        0.25      1.57 o 
   1 -15   4        0.36        1.94      1.70 o 
   2 -15   4        0.00       -2.32      2.32 o 
   3 -15   4        6.07        4.49      3.33 o 
  -2 -14   4        1.53        2.59      1.88 o 
  -1 -14   4        1.00        1.95      2.55 o 
   0 -14   4        5.33        5.83      1.75 o 
   1 -14   4        0.60        0.73      1.49 o 
   2 -14   4        9.17        8.42      1.92 o 
   3 -14   4        5.20        3.94      1.93 o 
   4 -14   4        0.35        1.13      1.68 o 
   5 -14   4        9.00       10.30      3.14 o 
  -4 -13   4        0.43        2.80      2.24 o 
  -3 -13   4        0.07        3.95      1.81 o 
  -2 -13   4        0.06        1.00      1.41 o 
  -1 -13   4       32.86       38.42      2.41 o 
   0 -13   4        0.01        3.42      1.60 o 
   1 -13   4       14.48       11.30      1.99 o 
   2 -13   4        2.90        1.08      1.07 o 
   3 -13   4        3.43        3.03      1.77 o 
   4 -13   4        5.28        2.45      1.72 o 
   5 -13   4        2.91        4.34      1.91 o 
   6 -13   4       14.84       21.31      2.95 o 
  -5 -12   4        0.41        0.67      1.26 o 
  -4 -12   4        0.81        2.02      1.58 o 
  -3 -12   4        2.59        0.55      1.87 o 
  -2 -12   4       61.21       62.49      4.11 o 
  -1 -12   4       10.87        9.23      1.48 o 
   0 -12   4       16.33       12.98      1.98 o 
   1 -12   4       45.07       46.00      3.08 o 
   2 -12   4        0.15       -0.02      1.20 o 
   3 -12   4       39.36       33.35      3.25 o 
   4 -12   4        0.16        1.67      2.77 o 
   5 -12   4        0.32        4.95      1.85 o 
   6 -12   4       27.16       22.67      2.82 o 
   7 -12   4        2.57        4.50      1.51 o 
  -5 -11   4        0.40        0.83      1.21 o 
  -4 -11   4        0.02       -0.38      1.05 o 
  -3 -11   4        0.47       -0.63      1.33 o 
  -2 -11   4        2.23        1.74      1.15 o 
  -1 -11   4        1.16        0.34      1.25 o 
   0 -11   4        0.17        0.17      1.11 o 
   1 -11   4       94.48       96.44      3.40 o 
   2 -11   4       37.90       37.03      2.23 o 
   3 -11   4        0.14        1.14      1.11 o 
   4 -11   4        0.60       -0.84      1.18 o 
   5 -11   4        6.71       10.88      2.07 o 
   6 -11   4       25.82       28.49      3.86 o 
   7 -11   4        3.99        4.71      2.84 o 
  -6 -10   4        0.01        1.17      1.14 o 
  -5 -10   4        0.15        0.09      1.09 o 
  -4 -10   4        0.02       -0.77      0.88 o 
  -3 -10   4       39.30       43.28      2.78 o 
  -2 -10   4       27.56       25.16      2.17 o 
  -1 -10   4        0.90       -0.01      0.79 o 
   0 -10   4      112.12      112.47      7.98 o 
   1 -10   4        7.00        6.13      2.04 o 
   2 -10   4        0.06        1.31      0.83 o 
   3 -10   4        3.14        3.49      1.17 o 
   4 -10   4      303.15      287.93     13.92 o 
   5 -10   4        9.81        7.65      1.73 o 
   6 -10   4       19.91       18.79      2.30 o 
   7 -10   4        6.08        6.15      1.41 o 
   8 -10   4        0.43        0.35      1.76 o 
  -7  -9   4        0.72        2.27      1.69 o 
  -6  -9   4        0.32        2.53      1.04 o 
  -5  -9   4        0.03       -0.86      0.86 o 
  -4  -9   4        0.56        1.09      0.95 o 
  -3  -9   4       15.91       15.10      1.64 o 
  -2  -9   4       84.38       83.41      3.89 o 
  -1  -9   4      100.88      103.26      2.84 o 
   0  -9   4       53.19       53.82      2.17 o 
   1  -9   4        1.35        0.76      0.60 o 
   2  -9   4        1.90        0.02      0.66 o 
   3  -9   4      240.77      219.25      5.43 o 
   4  -9   4        7.19        6.81      2.14 o 
   5  -9   4       42.42       42.74      3.12 o 
   6  -9   4       63.19       65.62      3.25 o 
   7  -9   4       13.27       13.26      1.55 o 
   8  -9   4        0.36       -1.82      1.82 o 
  -7  -8   4       13.96       16.77      2.65 o 
  -6  -8   4       19.94       17.93      1.63 o 
  -5  -8   4        0.58        1.02      0.88 o 
  -4  -8   4       20.80       15.78      1.59 o 
  -3  -8   4       12.27       14.41      1.50 o 
  -2  -8   4        7.19        5.56      0.94 o 
  -1  -8   4      367.88      386.69      6.19 o 
   0  -8   4       11.91       11.96      0.86 o 
   1  -8   4        2.81        2.38      0.57 o 
   2  -8   4        9.13       10.91      0.92 o 
   3  -8   4      211.54      204.36      4.76 o 
   4  -8   4       72.39       74.57      4.18 o 
   5  -8   4       27.38       24.92      2.28 o 
   6  -8   4       58.97       63.12      3.07 o 
   7  -8   4        9.30        7.88      2.63 o 
   8  -8   4        1.59        1.69      2.05 o 
  -8  -7   4        3.48        6.72      1.91 o 
  -7  -7   4        2.08        1.43      1.46 o 
  -6  -7   4        4.27        5.12      1.66 o 
  -5  -7   4       73.88       70.21      2.61 o 
  -4  -7   4       26.40       26.69      1.88 o 
  -3  -7   4        3.30        2.82      0.89 o 
  -2  -7   4      770.99      759.50     10.49 o 
  -1  -7   4        1.70        0.97      0.68 o 
   0  -7   4       91.56       92.28      3.22 o 
   1  -7   4      163.33      177.44      3.07 o 
   2  -7   4        7.84        8.80      0.74 o 
   3  -7   4      272.82      255.09      4.40 o 
   4  -7   4       68.19       65.35      2.92 o 
   5  -7   4       30.09       29.52      2.28 o 
   6  -7   4       73.82       80.09      3.04 o 
   7  -7   4       15.63       14.39      2.81 o 
   8  -7   4        0.16        1.80      1.91 o 
   9  -7   4        6.92       12.81      2.82 o 
  -8  -6   4        2.21        2.50      1.86 o 
  -7  -6   4        4.08        3.63      1.48 o 
  -6  -6   4       32.66       36.56      2.94 o 
  -5  -6   4       71.91       68.04      2.38 o 
  -4  -6   4       32.95       26.58      1.73 o 
  -3  -6   4      268.07      264.19      5.27 o 
  -2  -6   4      110.15      112.34      2.55 o 
  -1  -6   4      120.74      109.99      1.94 o 
   0  -6   4       34.87       39.20      1.15 o 
   1  -6   4        3.75        1.23      0.42 o 
   2  -6   4      187.44      179.85      2.85 o 
   3  -6   4      459.63      473.67      6.80 o 
   4  -6   4       56.75       52.11      2.06 o 
   5  -6   4      276.56      281.11      5.44 o 
   6  -6   4       17.25       17.97      1.44 o 
   7  -6   4        2.57       -0.98      1.49 o 
   8  -6   4        2.41        1.86      1.87 o 
   9  -6   4       12.47       15.92      2.99 o 
  -8  -5   4        3.56        2.77      1.47 o 
  -7  -5   4        0.01       -0.94      0.94 o 
  -6  -5   4        0.63       -0.93      2.26 o 
  -5  -5   4       14.03       11.52      1.28 o 
  -4  -5   4       20.80       19.49      1.34 o 
  -3  -5   4        4.72        4.55      0.77 o 
  -2  -5   4      253.61      250.48      4.06 o 
  -1  -5   4      118.95      104.65      1.91 o 
   0  -5   4      325.18      351.97      4.22 o 
   1  -5   4       73.75       84.13      1.72 o 
   2  -5   4       97.48       95.03      1.73 o 
   3  -5   4      323.06      343.07      4.54 o 
   4  -5   4      231.08      217.03      4.32 o 
   5  -5   4      307.12      299.45      6.52 o 
   6  -5   4       62.46       59.68      2.85 o 
   7  -5   4      105.07      107.16      5.50 o 
   8  -5   4       23.11       25.69      3.22 o 
   9  -5   4        7.18        6.01      2.26 o 
  -9  -4   4        3.38        6.79      4.57 o 
  -8  -4   4        0.91        1.09      1.19 o 
  -7  -4   4        1.11       -0.09      0.95 o 
  -6  -4   4       23.45       22.12      2.07 o 
  -5  -4   4       63.17       60.70      2.69 o 
  -4  -4   4      138.53      145.77      5.23 o 
  -3  -4   4        0.83        0.43      0.40 o 
  -2  -4   4       35.70       34.73      1.33 o 
  -1  -4   4      367.25      354.60      4.44 o 
   0  -4   4      561.59      637.47      8.34 o 
   1  -4   4      121.06      107.01      1.67 o 
   2  -4   4      199.56      201.50      2.88 o 
   3  -4   4      168.54      159.03      3.28 o 
   4  -4   4      241.74      250.36      3.91 o 
   5  -4   4       98.59       83.86      1.97 o 
   6  -4   4       84.34       74.60      3.15 o 
   7  -4   4        3.09        1.75      1.10 o 
   8  -4   4        1.96        0.83      1.52 o 
   9  -4   4        0.26       -0.79      1.53 o 
  -9  -3   4        5.76        8.23      1.59 o 
  -8  -3   4        2.13        2.46      1.10 o 
  -7  -3   4       40.10       33.50      2.30 o 
  -6  -3   4        2.53        0.82      0.80 o 
  -5  -3   4       81.51       74.52      2.71 o 
  -4  -3   4       11.59       13.55      1.00 o 
  -3  -3   4        9.78       15.28      0.69 o 
  -2  -3   4       13.16       11.29      0.78 o 
  -1  -3   4      252.86      294.03      3.50 o 
   0  -3   4      709.48      804.67      9.01 o 
   1  -3   4        0.80        4.81      0.40 o 
   2  -3   4       28.33       31.49      0.98 o 
   3  -3   4       15.65       21.02      1.17 o 
   4  -3   4      324.13      334.78      4.25 o 
   5  -3   4        4.19        4.25      0.87 o 
   6  -3   4       15.62       14.64      1.87 o 
   7  -3   4        3.98        5.34      1.27 o 
   8  -3   4       14.82       15.13      3.33 o 
   9  -3   4        3.29        6.54      2.01 o 
  -9  -2   4        8.79       11.18      1.52 o 
  -8  -2   4       11.81       13.31      1.59 o 
  -7  -2   4        7.43        8.46      1.17 o 
  -6  -2   4        2.83        3.54      0.84 o 
  -5  -2   4       79.99       77.44      2.02 o 
  -4  -2   4      138.95      130.37      2.87 o 
  -3  -2   4        3.33        5.78      0.35 o 
  -2  -2   4      363.08      368.29      5.41 o 
  -1  -2   4     5789.31     5738.80    133.72 o 
   0  -2   4     3610.70     3535.76     38.19 o 
   1  -2   4      520.46      527.46      6.78 o 
   2  -2   4      244.54      260.12      4.34 o 
   3  -2   4      256.56      303.62      5.04 o 
   4  -2   4      221.78      231.56      3.11 o 
   5  -2   4       49.14       52.33      4.53 o 
   6  -2   4        0.94        1.02      0.88 o 
   7  -2   4       25.52       25.30      2.91 o 
   8  -2   4       46.16       43.97      6.15 o 
   9  -2   4        1.27        0.92      1.25 o 
  -9  -1   4        0.02       -1.70      1.70 o 
  -8  -1   4       59.39       51.36      5.46 o 
  -7  -1   4        0.16        3.00      1.60 o 
  -6  -1   4        0.84        1.73      1.38 o 
  -5  -1   4       19.01       21.17      2.71 o 
  -4  -1   4      334.76      308.27      9.87 o 
  -3  -1   4      996.01     1056.59     16.47 o 
  -2  -1   4     1469.93     1459.61     15.07 o 
  -1  -1   4      820.02      845.94     19.94 o 
   0  -1   4      982.58      961.43     11.84 o 
   1  -1   4      490.52      475.85      7.31 o 
   2  -1   4      395.74      370.13      5.75 o 
   3  -1   4      327.94      384.77      6.08 o 
   4  -1   4      419.62      409.48      4.91 o 
   5  -1   4       52.54       58.65      3.79 o 
   6  -1   4       41.57       35.32      2.28 o 
   7  -1   4       19.73       19.71      1.97 o 
   8  -1   4        2.45        2.31      1.20 o 
   9  -1   4        9.77        9.80      2.57 o 
  -8   0   4       13.72       16.96      3.16 o 
  -7   0   4        0.58       -0.26      1.24 o 
  -6   0   4       26.02       24.21      3.07 o 
  -5   0   4       86.34       83.52      4.42 o 
  -4   0   4       37.75       31.92      2.36 o 
  -3   0   4      220.47      258.62      7.81 o 
  -2   0   4     2963.13     2839.24     36.59 o 
  -1   0   4     2013.36     2091.62     49.28 o 
   0   0   4       64.18       49.75      1.04 o 
   1   0   4     3473.45     3461.29     41.44 o 
   2   0   4      175.82      165.51      3.07 o 
   3   0   4      441.58      435.95      6.81 o 
   4   0   4       50.04       48.31      1.36 o 
   5   0   4      321.02      315.67      8.60 o 
   6   0   4       72.03       75.28      3.11 o 
   7   0   4        7.86        8.25      2.99 o 
   8   0   4        0.46        2.90      1.25 o 
   9   0   4       50.35       60.32      4.01 o 
  -7   1   4        7.49       10.76      2.38 o 
  -6   1   4       61.94       57.13      3.82 o 
  -5   1   4       23.54       28.91      2.87 o 
  -4   1   4        5.31        7.12      1.34 o 
  -3   1   4       58.27       57.47      1.25 o 
  -2   1   4      609.87      607.58      8.45 o 
  -1   1   4     1404.31     1479.48     25.84 o 
   0   1   4      160.46      142.10      2.26 o 
   1   1   4     3612.00     3754.10     40.79 o 
   2   1   4       54.53       44.51      1.94 o 
   3   1   4      156.60      138.64      2.94 o 
   4   1   4      142.36      143.58      3.04 o 
   5   1   4      360.80      348.60      7.21 o 
   6   1   4        9.77        7.13      1.60 o 
   7   1   4        6.92        7.30      1.49 o 
   8   1   4        7.94        8.84      3.75 o 
   9   1   4        0.38        2.29      1.46 o 
  -6   2   4       92.28       97.22      2.10 o 
  -5   2   4      579.74      571.61      8.36 o 
  -4   2   4      155.25      171.32      4.79 o 
  -3   2   4      117.24      130.75      1.81 o 
  -2   2   4      793.89      791.37     13.53 o 
  -1   2   4        0.67        0.34      0.24 o 
   0   2   4     2209.15     2303.69     27.50 o 
   1   2   4        0.94        0.23      0.30 o 
   2   2   4      250.07      275.54      4.17 o 
   3   2   4      634.14      617.36      9.57 o 
   4   2   4      247.50      245.16      4.73 o 
   5   2   4      109.00      108.72      3.87 o 
   6   2   4        0.02        0.59      1.59 o 
   7   2   4       38.24       40.38      2.82 o 
   8   2   4        0.00       -0.73      1.08 o 
   9   2   4        8.72        7.56      2.95 o 
  -8   3   4       18.31       17.29      1.89 o 
  -7   3   4        7.70        9.56      1.45 o 
  -6   3   4      134.94      119.19      4.37 o 
  -5   3   4        2.33        3.58      1.01 o 
  -4   3   4       61.09       59.04      1.10 o 
  -3   3   4      107.88      121.04      2.50 o 
  -2   3   4       27.03       24.43      1.80 o 
  -1   3   4      327.63      355.68      4.98 o 
   0   3   4      660.21      741.10      8.50 o 
   1   3   4     2341.10     2577.78     27.58 o 
   2   3   4     4196.38     4372.24     51.19 o 
   3   3   4      509.46      470.74      6.77 o 
   4   3   4       34.33       29.76      1.76 o 
   5   3   4       12.32       13.24      1.23 o 
   6   3   4        0.46        1.93      1.09 o 
   7   3   4       20.78       18.72      2.30 o 
   8   3   4        6.45       10.55      2.40 o 
  -9   4   4        0.43        1.65      1.34 o 
  -8   4   4       11.70       14.11      2.03 o 
  -7   4   4       49.50       58.42      3.36 o 
  -6   4   4       26.91       27.26      2.51 o 
  -5   4   4       45.85       43.59      2.79 o 
  -4   4   4      129.30      127.66      2.64 o 
  -3   4   4      953.37      945.21     16.62 o 
  -2   4   4      591.38      606.56      9.34 o 
  -1   4   4     1055.07     1143.07     12.80 o 
   0   4   4      190.89      226.68      2.80 o 
   1   4   4     1463.19     1613.08     16.18 o 
   2   4   4       65.70       64.59      1.46 o 
   3   4   4       31.21       34.76      2.48 o 
   4   4   4       10.76       12.08      1.29 o 
   5   4   4        0.12        1.06      0.73 o 
   6   4   4       50.50       44.50      3.32 o 
   7   4   4        3.24        4.35      1.56 o 
   8   4   4        3.94        5.44      1.93 o 
  -9   5   4        1.43        1.13      1.54 o 
  -8   5   4        1.01       -0.43      1.42 o 
  -7   5   4       17.96       16.42      2.40 o 
  -6   5   4       15.53       16.41      2.34 o 
  -5   5   4      185.93      156.03      3.87 o 
  -4   5   4      196.52      203.09      4.98 o 
  -3   5   4      784.92      755.99     14.07 o 
  -2   5   4        7.01       11.79      1.06 o 
  -1   5   4       50.95       54.19      1.45 o 
   0   5   4       16.07       11.33      0.69 o 
   1   5   4      389.04      414.97      6.12 o 
   2   5   4      503.58      523.42      6.71 o 
   3   5   4       38.58       41.04      2.13 o 
   4   5   4        1.27        1.34      0.95 o 
   5   5   4        7.87        8.51      1.38 o 
   6   5   4        0.05       -0.35      0.79 o 
   7   5   4        0.54        3.05      1.55 o 
   8   5   4        5.01        5.94      1.80 o 
  -9   6   4        5.01        8.19      2.28 o 
  -8   6   4        1.26       -0.25      1.60 o 
  -7   6   4        0.61       -0.94      1.35 o 
  -6   6   4       68.88       73.29      4.43 o 
  -5   6   4        3.36        4.88      1.09 o 
  -4   6   4      404.73      392.17      9.55 o 
  -3   6   4       39.71       45.50      3.06 o 
  -2   6   4      121.57      111.92      2.34 o 
  -1   6   4       10.10        8.17      0.87 o 
   0   6   4       50.15       49.17      1.59 o 
   1   6   4       51.25       52.40      1.56 o 
   2   6   4       65.11       59.40      1.65 o 
   3   6   4        0.74        2.27      0.90 o 
   4   6   4       35.27       35.82      2.31 o 
   5   6   4        0.57        0.93      1.29 o 
   6   6   4       11.59        9.29      1.78 o 
   7   6   4        4.87        2.59      2.62 o 
  -8   7   4       21.37       20.67      3.33 o 
  -7   7   4       10.19       10.06      2.54 o 
  -6   7   4       39.03       37.29      3.68 o 
  -5   7   4       50.52       45.02      2.44 o 
  -4   7   4       15.28       15.30      1.82 o 
  -3   7   4       36.15       32.61      2.53 o 
  -2   7   4      965.15      945.56     12.64 o 
  -1   7   4      344.55      337.52      5.66 o 
   0   7   4       42.05       45.89      1.37 o 
   1   7   4       22.42       16.62      1.33 o 
   2   7   4       75.42       85.12      3.24 o 
   3   7   4       15.32       12.11      1.33 o 
   4   7   4       27.23       27.61      2.16 o 
   5   7   4       12.57       11.40      2.81 o 
   6   7   4        0.01        1.50      1.01 o 
   7   7   4        6.37        8.08      2.06 o 
  -8   8   4        2.76        6.70      2.42 o 
  -7   8   4       25.71       25.28      3.90 o 
  -6   8   4       43.33       40.73      2.42 o 
  -5   8   4        5.36        3.98      1.29 o 
  -4   8   4        1.27        1.43      1.10 o 
  -3   8   4      246.23      237.24      5.74 o 
  -2   8   4      163.73      174.60      3.60 o 
  -1   8   4        3.75        2.33      0.84 o 
   0   8   4        0.46        0.71      1.25 o 
   1   8   4       19.41       22.73      1.26 o 
   2   8   4       14.47       18.64      1.17 o 
   3   8   4       27.27       32.78      2.05 o 
   4   8   4        4.25        6.79      1.41 o 
   5   8   4       13.86       16.94      1.90 o 
   6   8   4        0.18        0.52      1.45 o 
  -8   9   4        3.34        4.09      2.51 o 
  -7   9   4       14.70       19.60      3.77 o 
  -6   9   4        4.71        2.17      1.38 o 
  -5   9   4        0.83        1.24      1.15 o 
  -4   9   4        0.20       -0.75      1.08 o 
  -3   9   4        1.00        0.90      1.06 o 
  -2   9   4       56.71       63.40      2.17 o 
  -1   9   4       57.23       57.54      2.57 o 
   0   9   4        2.39        1.47      1.14 o 
   1   9   4       23.29       25.71      1.94 o 
   2   9   4        1.97        2.56      0.72 o 
   3   9   4       21.62       23.47      1.88 o 
   4   9   4        0.04        0.91      1.22 o 
   5   9   4        5.36        2.56      1.26 o 
   6   9   4        0.25       -0.26      1.01 o 
  -7  10   4        6.63       10.88      2.15 o 
  -6  10   4        4.07        5.51      1.53 o 
  -5  10   4        0.02        0.26      1.52 o 
  -4  10   4       13.35        9.59      1.93 o 
  -3  10   4      112.15      100.58      3.80 o 
  -2  10   4       23.67       24.88      2.45 o 
  -1  10   4        8.37        8.85      1.43 o 
   0  10   4       62.03       31.48      3.47 o 
   1  10   4        0.07       -0.76      0.93 o 
   2  10   4        2.00        3.49      1.60 o 
   3  10   4       29.22       28.35      2.43 o 
   4  10   4        0.28       -0.49      1.03 o 
   5  10   4        0.34        1.40      1.43 o 
  -7  11   4        7.83       10.46      1.98 o 
  -6  11   4       33.73       34.26      3.14 o 
  -5  11   4        0.29        1.73      1.46 o 
  -4  11   4        8.16        8.99      2.10 o 
  -3  11   4        0.44       -1.11      1.11 o 
  -2  11   4       54.71       54.16      2.77 o 
  -1  11   4       19.43       21.43      2.28 o 
   0  11   4        7.29        5.87      1.52 o 
   1  11   4        5.20        5.01      1.57 o 
   2  11   4       20.89       23.97      6.83 o 
   3  11   4        6.60        4.79      5.68 o 
   4  11   4        0.20        0.84      1.97 o 
  -6  12   4        0.01       -1.27      1.27 o 
  -5  12   4        3.57        4.74      1.88 o 
  -4  12   4        0.60        2.24      2.31 o 
  -3  12   4       12.93       13.08      3.66 o 
  -2  12   4        0.30       -0.53      1.46 o 
  -1  12   4        1.25        1.40      1.44 o 
   0  12   4       40.66       37.71      3.41 o 
   1  12   4        4.90        3.37      1.56 o 
   2  12   4        7.66        5.14      2.56 o 
   3  12   4        0.25        5.14      5.25 o 
  -4  13   4        5.11        6.75      2.86 o 
  -3  13   4        2.39        1.88      3.00 o 
  -2  13   4        2.33        2.43      1.76 o 
  -1  13   4        0.14       -0.89      1.09 o 
   0  13   4        0.16        2.74      1.63 o 
   1  13   4        0.01       -1.80      1.80 o 
   2  13   4        2.80        6.36      2.02 o 
  -1  14   4        0.17        1.25      1.88 o 
   0 -15   5       11.83       14.64      2.31 o 
   1 -15   5        0.28       -0.47      1.70 o 
   2 -15   5        0.44       -2.25      2.25 o 
   3 -15   5       12.09       14.73      2.74 o 
  -2 -14   5        6.76        6.84      2.06 o 
  -1 -14   5        3.30       -0.39      2.13 o 
   0 -14   5        9.25        5.62      2.32 o 
   1 -14   5        0.12       -1.04      1.36 o 
   2 -14   5        5.78        7.83      1.72 o 
   3 -14   5        1.37        1.13      2.26 o 
   4 -14   5       11.97       16.09      2.78 o 
   5 -14   5        0.44       -0.74      2.15 o 
  -4 -13   5        2.21        2.09      2.20 o 
  -3 -13   5        1.75        5.10      1.98 o 
  -2 -13   5       14.32       12.01      3.98 o 
  -1 -13   5        3.15        2.05      1.16 o 
   0 -13   5       19.18       17.76      2.70 o 
   1 -13   5       20.80       19.73     10.33 o 
   2 -13   5        4.64        5.38      1.28 o 
   3 -13   5       22.87       20.77      2.75 o 
   4 -13   5       37.82       45.25      3.95 o 
   5 -13   5        2.17        4.55      1.93 o 
   6 -13   5       10.83       14.42      2.88 o 
  -5 -12   5        0.01        0.47      1.38 o 
  -4 -12   5        9.10        7.82      2.34 o 
  -3 -12   5        6.72        5.99      1.58 o 
  -2 -12   5       18.88       22.51      2.83 o 
  -1 -12   5        0.34        0.98      1.03 o 
   0 -12   5        1.71        0.08      1.24 o 
   1 -12   5        0.05       -1.12      1.12 o 
   2 -12   5        0.00        0.85      0.99 o 
   3 -12   5        5.29        3.82      1.71 o 
   4 -12   5       16.00       14.03      2.65 o 
   5 -12   5        0.81        1.46      1.60 o 
   6 -12   5        5.15        4.52      2.66 o 
   7 -12   5        2.86        4.21      1.54 o 
  -5 -11   5        7.98       10.47      1.72 o 
  -4 -11   5       19.99       15.71      1.93 o 
  -3 -11   5       16.01       16.46      2.48 o 
  -2 -11   5        1.48        2.87      1.10 o 
  -1 -11   5      125.56      114.49      3.57 o 
   0 -11   5       63.69       59.67      2.43 o 
   1 -11   5      188.24      186.16      5.80 o 
   2 -11   5       73.42       76.44      2.90 o 
   3 -11   5       15.59       19.80      2.06 o 
   4 -11   5        0.41        0.38      1.34 o 
   5 -11   5       13.92       14.74      2.36 o 
   6 -11   5        0.76        0.22      1.30 o 
   7 -11   5        5.79        5.17      1.52 o 
  -6 -10   5        2.13        3.47      1.25 o 
  -5 -10   5       32.43       31.39      2.64 o 
  -4 -10   5        2.32        0.92      1.06 o 
  -3 -10   5       39.73       36.97      2.59 o 
  -2 -10   5       39.91       36.38      2.50 o 
  -1 -10   5       41.97       46.03      1.96 o 
   0 -10   5        5.23        6.47      1.08 o 
   1 -10   5       53.02       53.86      2.30 o 
   2 -10   5       27.44       26.51      1.68 o 
   3 -10   5        6.62        7.67      1.37 o 
   4 -10   5       32.11       24.07      2.64 o 
   5 -10   5        1.75        0.11      1.50 o 
   6 -10   5        0.77        1.25      1.36 o 
   7 -10   5        7.14        7.06      1.47 o 
   8 -10   5        0.03        1.00      2.05 o 
  -7  -9   5        1.24        2.50      1.63 o 
  -6  -9   5       26.97       28.05      3.06 o 
  -5  -9   5        0.00       -0.90      0.90 o 
  -4  -9   5       18.79       19.05      1.82 o 
  -3  -9   5       89.98      101.64      3.44 o 
  -2  -9   5       31.13       30.71      2.46 o 
  -1  -9   5        0.07       -0.27      0.61 o 
   0  -9   5        3.99        4.37      0.70 o 
   1  -9   5       23.94       28.50      1.72 o 
   2  -9   5        3.30        3.29      0.83 o 
   3  -9   5       56.68       59.30      2.64 o 
   4  -9   5       78.58       80.13      3.76 o 
   5  -9   5        0.14        1.02      1.12 o 
   6  -9   5       46.55       40.89      3.12 o 
   7  -9   5        3.81        3.82      1.19 o 
   8  -9   5        0.03        0.44      2.27 o 
  -7  -8   5        0.25       -0.38      1.41 o 
  -6  -8   5        9.18       12.68      2.10 o 
  -5  -8   5       17.80       22.22      1.87 o 
  -4  -8   5        0.67        0.65      0.84 o 
  -3  -8   5        8.36        7.77      1.24 o 
  -2  -8   5       58.91       59.70      2.09 o 
  -1  -8   5      108.69      120.64      3.00 o 
   0  -8   5      114.64      119.89      2.36 o 
   1  -8   5      205.37      218.45      3.76 o 
   2  -8   5       25.78       26.59      1.32 o 
   3  -8   5       80.48       75.69      2.34 o 
   4  -8   5        0.01       -0.88      0.88 o 
   5  -8   5        2.31        2.11      1.10 o 
   6  -8   5       89.61       89.05      3.57 o 
   7  -8   5        7.76        7.01      2.49 o 
   8  -8   5        2.16        0.32      1.95 o 
  -8  -7   5        4.03        2.76      1.50 o 
  -7  -7   5        1.46        0.44      1.27 o 
  -6  -7   5        5.87        8.90      1.78 o 
  -5  -7   5        2.85        1.14      0.87 o 
  -4  -7   5       73.32       59.10      2.37 o 
  -3  -7   5       27.68       25.84      1.82 o 
  -2  -7   5      494.10      498.88      7.46 o 
  -1  -7   5       22.03       22.47      1.17 o 
   0  -7   5      251.35      269.54      4.87 o 
   1  -7   5        0.87        0.80      0.47 o 
   2  -7   5       42.36       40.32      1.32 o 
   3  -7   5        0.03       -0.21      0.47 o 
   4  -7   5       44.76       44.32      2.02 o 
   5  -7   5       81.12       85.41      3.39 o 
   6  -7   5      101.64      108.08      4.52 o 
   7  -7   5       42.74       35.00      4.11 o 
   8  -7   5        4.12        1.29      1.89 o 
   9  -7   5        0.37        1.75      1.85 o 
  -8  -6   5       10.64       10.83      1.96 o 
  -7  -6   5        4.27        6.65      1.62 o 
  -6  -6   5        8.52        7.06      2.29 o 
  -5  -6   5       10.78        9.58      1.13 o 
  -4  -6   5       33.23       30.24      1.82 o 
  -3  -6   5       31.97       31.34      1.83 o 
  -2  -6   5       17.89       11.74      0.98 o 
  -1  -6   5      112.34      114.98      2.33 o 
   0  -6   5      367.97      397.51      5.31 o 
   1  -6   5       97.26      107.74      2.15 o 
   2  -6   5      484.86      514.90      6.47 o 
   3  -6   5      153.21      149.07      3.61 o 
   4  -6   5       92.78       91.06      2.68 o 
   5  -6   5      110.61      106.72      3.00 o 
   6  -6   5       77.95       79.21      3.62 o 
   7  -6   5        4.66        6.41      2.14 o 
   8  -6   5       12.90       12.95      2.72 o 
   9  -6   5        4.71        5.61      2.16 o 
  -8  -5   5       10.78       11.34      2.84 o 
  -7  -5   5        5.92       11.42      1.82 o 
  -6  -5   5       90.97       85.26      3.68 o 
  -5  -5   5        0.03       -0.48      0.48 o 
  -4  -5   5       65.95       66.56      2.15 o 
  -3  -5   5        7.58        6.20      0.82 o 
  -2  -5   5       65.11       57.53      1.62 o 
  -1  -5   5      617.25      628.13      7.48 o 
   0  -5   5      551.25      574.41      6.36 o 
   1  -5   5       23.18       39.55      1.30 o 
   2  -5   5      296.46      331.67      4.37 o 
   3  -5   5       72.71       82.08      2.90 o 
   4  -5   5      198.48      211.34      4.34 o 
   5  -5   5      150.26      139.30      3.35 o 
   6  -5   5        1.74        1.91      0.68 o 
   7  -5   5       54.83       66.52      4.37 o 
   8  -5   5       25.16       25.20      3.34 o 
   9  -5   5        7.45        6.17      2.24 o 
  -9  -4   5        4.42        6.53      1.52 o 
  -8  -4   5        6.08        6.39      2.86 o 
  -7  -4   5       21.70       22.67      2.16 o 
  -6  -4   5      155.84      141.03      4.54 o 
  -5  -4   5        0.01       -0.59      0.72 o 
  -4  -4   5       11.97       10.47      0.74 o 
  -3  -4   5       56.52       62.90      1.87 o 
  -2  -4   5        1.82        0.42      0.52 o 
  -1  -4   5      117.93      148.17      2.25 o 
   0  -4   5      686.63      763.05      8.79 o 
   1  -4   5        9.38        5.90      0.55 o 
   2  -4   5       34.01       40.24      1.12 o 
   3  -4   5        1.03        0.51      0.47 o 
   4  -4   5       79.98       76.18      2.23 o 
   5  -4   5      101.88      101.38      2.64 o 
   6  -4   5       49.57       45.29      2.74 o 
   7  -4   5        0.32       -0.60      0.96 o 
   8  -4   5        0.92        0.79      1.58 o 
   9  -4   5        1.48        0.38      1.88 o 
  -9  -3   5        3.07        3.49      0.93 o 
  -8  -3   5        8.29        8.68      1.43 o 
  -7  -3   5       85.00       78.54      3.16 o 
  -6  -3   5       31.84       31.06      2.34 o 
  -5  -3   5       79.90       72.06      7.66 o 
  -4  -3   5       53.34       58.53      1.87 o 
  -3  -3   5      210.57      219.45      2.97 o 
  -2  -3   5     1379.83     1456.52     20.01 o 
  -1  -3   5     2439.37     2398.60     28.52 o 
   0  -3   5     1768.14     1948.20     20.88 o 
   1  -3   5       75.14      110.41      1.53 o 
   2  -3   5     1990.36     2077.66     32.08 o 
   3  -3   5     1215.44     1350.87     18.95 o 
   4  -3   5        2.77        2.67      0.51 o 
   5  -3   5       55.42       48.65      1.44 o 
   6  -3   5       27.75       34.29      3.85 o 
   7  -3   5        0.01       -0.18      1.76 o 
   8  -3   5        4.16        7.58      1.65 o 
   9  -3   5        3.98        7.23      2.19 o 
  -9  -2   5       18.19       18.96      1.84 o 
  -8  -2   5        0.19       -0.80      0.80 o 
  -7  -2   5       35.24       33.23      1.91 o 
  -6  -2   5       11.88       10.30      1.13 o 
  -5  -2   5      129.60      132.77      2.76 o 
  -4  -2   5       32.58       28.48      1.48 o 
  -3  -2   5       49.21       52.58      1.04 o 
  -2  -2   5       18.44       23.74      0.78 o 
  -1  -2   5     5440.35     5566.47     91.93 o 
   0  -2   5     9039.07     8723.41    125.90 o 
   1  -2   5      942.88      942.48     11.75 o 
   2  -2   5     1860.37     1955.92     23.24 o 
   3  -2   5      245.92      243.60      4.38 o 
   4  -2   5        2.64        3.99      0.53 o 
   5  -2   5       15.68       14.12      0.89 o 
   6  -2   5       71.96       59.45      3.10 o 
   7  -2   5       33.19       31.28      5.98 o 
   8  -2   5        5.91        7.28      1.65 o 
   9  -2   5        6.63        5.68      1.70 o 
  -8  -1   5        9.10        8.18      2.60 o 
  -7  -1   5        3.91        5.18      2.09 o 
  -6  -1   5        1.54        2.26      1.45 o 
  -5  -1   5      258.94      252.81      5.29 o 
  -4  -1   5      329.78      319.26      4.93 o 
  -3  -1   5        0.43        0.30      0.24 o 
  -2  -1   5      245.20      295.26      3.92 o 
  -1  -1   5     1119.83     1160.54     15.82 o 
   0  -1   5      504.07      556.66      6.34 o 
   1  -1   5      243.82      247.68      3.57 o 
   2  -1   5       27.34       29.54      1.31 o 
   3  -1   5       47.20       40.74      1.40 o 
   4  -1   5       87.65       87.62      1.88 o 
   5  -1   5       91.17       83.26      2.06 o 
   6  -1   5      339.37      299.68      7.38 o 
   7  -1   5        0.69        0.65      1.00 o 
   8  -1   5        0.86        2.22      1.41 o 
   9  -1   5        2.87        1.58      1.50 o 
  -7   0   5        5.18        5.81      2.02 o 
  -6   0   5       56.72       53.37      3.86 o 
  -5   0   5      369.84      373.72     11.78 o 
  -4   0   5      247.12      240.96      3.77 o 
  -3   0   5       12.57        8.60      0.77 o 
  -2   0   5      190.68      175.48      3.50 o 
  -1   0   5        7.73        7.60      0.76 o 
   0   0   5       39.05       33.14      0.81 o 
   1   0   5     1010.96     1075.51     11.78 o 
   2   0   5      136.64      114.20      2.11 o 
   3   0   5        4.94        4.58      0.66 o 
   4   0   5       36.40       31.06      1.16 o 
   5   0   5      130.36      120.87      2.33 o 
   6   0   5        2.65        3.66      1.17 o 
   7   0   5       40.57       40.93      2.76 o 
   8   0   5        1.52        2.81      1.41 o 
   9   0   5       10.26       13.81      2.14 o 
  -6   1   5      123.20      129.30      5.97 o 
  -5   1   5      267.16      253.67      4.06 o 
  -4   1   5       60.60       58.90      1.40 o 
  -3   1   5        9.77        9.84      0.45 o 
  -2   1   5        2.55        4.77      0.59 o 
  -1   1   5      109.71      112.74      1.60 o 
   0   1   5       71.44       87.36      1.48 o 
   1   1   5      468.13      526.71      6.20 o 
   2   1   5      112.73      125.35      2.34 o 
   3   1   5      129.25      124.63      4.39 o 
   4   1   5      102.17       97.11      2.57 o 
   5   1   5      119.17      126.63      3.06 o 
   6   1   5       24.43       26.12      2.31 o 
   7   1   5        9.21        8.59      1.61 o 
   8   1   5        1.86        1.62      1.23 o 
   9   1   5        7.75        8.87      1.92 o 
  -7   2   5       13.47       15.51      1.49 o 
  -6   2   5      351.96      337.47      8.93 o 
  -5   2   5       19.38       20.56      1.04 o 
  -4   2   5      136.13      140.60      2.70 o 
  -3   2   5       34.06       33.07      2.57 o 
  -2   2   5      501.28      516.14      9.40 o 
  -1   2   5     2717.49     2775.95     33.82 o 
   0   2   5     1194.36     1200.76     13.19 o 
   1   2   5      194.11      185.55      2.51 o 
   2   2   5     1371.66     1460.20     22.52 o 
   3   2   5       64.21       67.12      2.11 o 
   4   2   5       44.65       40.64      1.82 o 
   5   2   5      140.12      138.47      3.61 o 
   6   2   5        3.17        2.65      1.08 o 
   7   2   5       22.73       25.04      2.68 o 
   8   2   5        3.22        3.98      1.50 o 
  -9   3   5        3.20        3.39      1.24 o 
  -8   3   5       28.13       28.94      2.32 o 
  -7   3   5      132.32      121.95      4.62 o 
  -6   3   5       33.21       35.91      2.39 o 
  -5   3   5       34.43       30.52      2.17 o 
  -4   3   5       26.78       19.88      1.53 o 
  -3   3   5      171.66      182.65      4.07 o 
  -2   3   5       85.21      103.96      2.36 o 
  -1   3   5      633.43      637.29      8.36 o 
   0   3   5      835.26      897.15      9.30 o 
   1   3   5        9.15        9.40      0.63 o 
   2   3   5      301.89      284.88      3.93 o 
   3   3   5      206.50      207.10      3.86 o 
   4   3   5      304.43      285.88      5.70 o 
   5   3   5       62.16       66.04      1.97 o 
   6   3   5        0.17        2.19      0.77 o 
   7   3   5       25.84       30.02      2.89 o 
   8   3   5        1.24       -0.04      1.20 o 
  -9   4   5        5.26        7.31      1.78 o 
  -8   4   5       23.46       22.08      2.53 o 
  -7   4   5      111.73      115.72      4.95 o 
  -6   4   5       64.69       59.69      3.43 o 
  -5   4   5       14.21       15.92      2.05 o 
  -4   4   5       28.83       28.35      1.51 o 
  -3   4   5      317.37      277.11      6.20 o 
  -2   4   5      526.36      568.08     10.37 o 
  -1   4   5     1142.82     1201.26     13.48 o 
   0   4   5       69.54       83.31      1.59 o 
   1   4   5     1501.85     1482.58     15.05 o 
   2   4   5       20.82       23.64      1.13 o 
   3   4   5      301.06      317.29      5.27 o 
   4   4   5       50.08       47.09      2.19 o 
   5   4   5       32.96       31.55      2.01 o 
   6   4   5        6.82        7.45      1.44 o 
   7   4   5        0.28       -0.62      1.21 o 
   8   4   5        2.30        0.41      1.43 o 
  -9   5   5       15.05       15.85      2.55 o 
  -8   5   5        5.16        4.12      1.73 o 
  -7   5   5       64.29       67.38      4.02 o 
  -6   5   5       15.15       13.20      2.19 o 
  -5   5   5        0.62        0.68      1.24 o 
  -4   5   5       26.94       17.05      1.55 o 
  -3   5   5      154.02      150.26      4.27 o 
  -2   5   5        2.45        2.44      0.69 o 
  -1   5   5      183.32      194.27      3.16 o 
   0   5   5       34.45       29.06      1.03 o 
   1   5   5      202.05      197.59      3.00 o 
   2   5   5       88.37       94.19      2.07 o 
   3   5   5       19.47       22.08      1.68 o 
   4   5   5        8.61        9.29      1.30 o 
   5   5   5       26.11       29.00      2.20 o 
   6   5   5        0.02       -0.50      0.82 o 
   7   5   5        7.89        8.86      2.04 o 
   8   5   5        2.58        1.34      1.67 o 
  -9   6   5       25.68       32.50      3.72 o 
  -8   6   5        2.35        3.46      1.80 o 
  -7   6   5        1.81        1.64      1.55 o 
  -6   6   5        4.10        6.26      1.95 o 
  -5   6   5      235.22      207.95      5.29 o 
  -4   6   5       10.38       10.12      1.46 o 
  -3   6   5       24.97       20.06      1.90 o 
  -2   6   5      111.59      114.68      2.44 o 
  -1   6   5      433.25      434.85      6.65 o 
   0   6   5        2.38        2.89      0.51 o 
   1   6   5      191.41      191.14      3.50 o 
   2   6   5      157.33      153.95      2.89 o 
   3   6   5       18.89       23.44      1.60 o 
   4   6   5        3.63        5.10      1.23 o 
   5   6   5        0.56        0.78      0.90 o 
   6   6   5        3.06        2.02      1.06 o 
   7   6   5        0.46        1.05      1.53 o 
  -8   7   5        1.46        1.49      1.89 o 
  -7   7   5       13.54       12.63      2.64 o 
  -6   7   5       28.52       30.68      3.45 o 
  -5   7   5        5.32        4.96      1.23 o 
  -4   7   5       23.69       23.79      2.22 o 
  -3   7   5       43.73       45.76      2.85 o 
  -2   7   5      294.70      274.87      4.72 o 
  -1   7   5      114.01       98.67      2.65 o 
   0   7   5        0.63        2.21      0.76 o 
   1   7   5       27.01       24.66      1.35 o 
   2   7   5       15.96       18.49      1.16 o 
   3   7   5       11.95        8.32      1.06 o 
   4   7   5       17.78       18.16      1.86 o 
   5   7   5        0.78        0.92      1.02 o 
   6   7   5        0.19        0.50      1.00 o 
   7   7   5        0.34        1.39      0.95 o 
  -8   8   5       11.49       10.86      2.92 o 
  -7   8   5       54.37       53.71      5.29 o 
  -6   8   5       10.42       11.42      2.22 o 
  -5   8   5        0.03        0.27      1.93 o 
  -4   8   5        0.44       -0.97      0.97 o 
  -3   8   5       67.90       69.45      3.29 o 
  -2   8   5       26.81       19.82      1.27 o 
  -1   8   5       65.91       74.42      2.41 o 
   0   8   5        0.94        1.40      0.98 o 
   1   8   5       13.44       11.75      1.53 o 
   2   8   5        5.41        7.44      0.82 o 
   3   8   5       12.08       14.51      1.48 o 
   4   8   5        9.28       11.48      1.73 o 
   5   8   5        3.93        5.09      1.41 o 
   6   8   5        1.28        2.13      1.23 o 
  -8   9   5       14.88       11.79      3.29 o 
  -7   9   5       82.65      105.73      6.92 o 
  -6   9   5       65.72       65.40      3.30 o 
  -5   9   5       25.13       30.83      4.88 o 
  -4   9   5      111.09      109.08      4.69 o 
  -3   9   5        9.86       12.15      1.66 o 
  -2   9   5        5.61        6.18      0.93 o 
  -1   9   5        5.95        5.26      1.38 o 
   0   9   5        4.29        4.44      1.37 o 
   1   9   5        1.94        2.87      0.96 o 
   2   9   5        8.74       11.11      1.46 o 
   3   9   5        2.31        1.74      1.00 o 
   4   9   5        0.01       -0.14      1.07 o 
   5   9   5        0.10        1.84      1.21 o 
  -7  10   5       20.02       21.77      2.19 o 
  -6  10   5       14.26       15.32      2.23 o 
  -5  10   5        0.30        1.06      1.36 o 
  -4  10   5       43.49       50.87      4.07 o 
  -3  10   5        0.17        0.21      1.14 o 
  -2  10   5        2.86        3.96      0.98 o 
  -1  10   5        1.54        3.47      1.26 o 
   0  10   5        2.42        0.72      0.97 o 
   1  10   5        1.97        1.76      1.12 o 
   2  10   5        1.72        4.16      1.64 o 
   3  10   5        3.27        1.15      1.79 o 
   4  10   5        0.69        0.55      1.20 o 
   5  10   5        2.14        0.56      1.28 o 
  -6  11   5        1.14        1.05      1.40 o 
  -5  11   5        2.38        1.37      1.66 o 
  -4  11   5        1.46        1.38      1.52 o 
  -3  11   5       24.64       25.64      2.97 o 
  -2  11   5        0.03       -1.11      1.33 o 
  -1  11   5       13.03       14.37      1.98 o 
   0  11   5        4.64        4.89      1.59 o 
   1  11   5        0.05       -1.14      1.14 o 
   2  11   5        0.26        0.29      1.53 o 
   3  11   5        0.59        2.22      1.76 o 
   4  11   5        1.72        1.01      2.24 o 
  -5  12   5        0.24       -0.48      1.49 o 
  -4  12   5        4.94        5.91      2.66 o 
  -3  12   5        8.66        6.44      2.00 o 
  -2  12   5        2.01        2.81      2.55 o 
  -1  12   5       13.13       12.54      3.90 o 
   0  12   5        1.81        1.58      2.24 o 
   1  12   5        6.25        6.88      2.03 o 
   2  12   5        2.25        5.55      2.02 o 
   3  12   5        1.40        0.48      1.70 o 
  -4  13   5        0.25       -0.90      2.12 o 
  -3  13   5       12.44       13.64      2.62 o 
  -2  13   5        5.58        7.71      2.71 o 
  -1  13   5        2.17        2.03      1.32 o 
   0  13   5        4.70        3.11      1.74 o 
   0 -15   6        5.78        6.72      1.98 o 
   1 -15   6        0.51        0.88      1.61 o 
   2 -15   6        2.38        2.36      2.59 o 
   3 -15   6        2.92        1.67      2.43 o 
  -2 -14   6        2.20        3.05      1.79 o 
  -1 -14   6        0.27        0.04      1.57 o 
   0 -14   6        7.99        4.53      3.84 o 
   1 -14   6        5.65        4.69      1.83 o 
   2 -14   6        2.66        1.81      2.33 o 
   3 -14   6        0.05        2.51      1.78 o 
   4 -14   6       18.78       20.55      7.19 o 
   5 -14   6        2.89        3.01      2.64 o 
  -4 -13   6        1.78        3.01      2.31 o 
  -3 -13   6        3.17        4.78      1.91 o 
  -2 -13   6        0.50        1.88      1.62 o 
  -1 -13   6        5.87       11.09      2.75 o 
   0 -13   6        2.66        1.59      1.57 o 
   1 -13   6        4.64        0.86      1.35 o 
   2 -13   6        1.00        3.07      1.27 o 
   3 -13   6       18.36       16.71      2.58 o 
   4 -13   6        9.89        9.88      2.27 o 
   5 -13   6       10.50       10.02      2.43 o 
   6 -13   6        2.02        4.40      3.10 o 
  -5 -12   6        1.45        1.02      1.23 o 
  -4 -12   6        0.51        0.21      1.22 o 
  -3 -12   6        0.58        1.49      1.22 o 
  -2 -12   6       35.14       42.30      3.65 o 
  -1 -12   6        0.12        0.47      1.11 o 
   0 -12   6        0.34        1.29      1.35 o 
   1 -12   6        4.93        3.12      1.47 o 
   2 -12   6        6.01        6.34      1.32 o 
   3 -12   6       52.95       46.06      7.65 o 
   4 -12   6        6.21        5.42      1.54 o 
   5 -12   6       25.33       23.08      2.99 o 
   6 -12   6        1.24       -0.52      1.40 o 
   7 -12   6        2.42        6.31      1.71 o 
  -5 -11   6        4.60        5.73      1.74 o 
  -4 -11   6        2.35        1.05      1.16 o 
  -3 -11   6       17.57       18.85      2.19 o 
  -2 -11   6        0.08        0.37      0.96 o 
  -1 -11   6        8.94       10.36      1.45 o 
   0 -11   6      414.59      410.12      7.10 o 
   1 -11   6      126.49      122.04      4.57 o 
   2 -11   6       22.08       21.12      1.87 o 
   3 -11   6       50.03       47.00      4.07 o 
   4 -11   6        6.69        7.30      1.81 o 
   5 -11   6       49.62       53.72      3.98 o 
   6 -11   6       35.92       39.97      3.45 o 
   7 -11   6        2.65        2.10      1.33 o 
  -6 -10   6        2.03        1.32      1.11 o 
  -5 -10   6       23.07       25.25      2.80 o 
  -4 -10   6        7.32        7.22      1.89 o 
  -3 -10   6       35.22       37.41      3.18 o 
  -2 -10   6        0.13       -0.78      0.82 o 
  -1 -10   6      388.25      407.21      6.16 o 
   0 -10   6       65.83       62.33      2.24 o 
   1 -10   6       69.22       63.72      3.83 o 
   2 -10   6       50.44       43.67      2.23 o 
   3 -10   6        6.64        7.53      1.38 o 
   4 -10   6        0.02       -0.18      1.08 o 
   5 -10   6        9.27        5.17      3.30 o 
   6 -10   6        4.78        6.76      1.66 o 
   7 -10   6       19.37       19.85      2.97 o 
   8 -10   6        0.07        4.54      2.49 o 
  -7  -9   6        0.94        1.29      1.49 o 
  -6  -9   6        1.83        0.00      0.91 o 
  -5  -9   6       21.46       18.52      1.90 o 
  -4  -9   6        8.06       10.30      1.50 o 
  -3  -9   6       46.60       50.07      4.25 o 
  -2  -9   6      101.40      100.66      2.98 o 
  -1  -9   6       15.15       12.32      1.08 o 
   0  -9   6      109.60      105.27      2.50 o 
   1  -9   6       99.91       99.12      2.76 o 
   2  -9   6       50.59       48.40      1.71 o 
   3  -9   6      748.00      704.82     12.03 o 
   4  -9   6        2.82       -0.38      1.14 o 
   5  -9   6        0.01        0.37      1.06 o 
   6  -9   6        0.31        0.40      1.04 o 
   7  -9   6       41.69       42.75      2.66 o 
   8  -9   6        0.07       -0.40      2.04 o 
  -7  -8   6        0.85        0.74      1.48 o 
  -6  -8   6       12.56       12.77      1.32 o 
  -5  -8   6       33.90       34.45      3.30 o 
  -4  -8   6        7.91        7.85      1.26 o 
  -3  -8   6      124.58      121.80      3.58 o 
  -2  -8   6       28.63       27.30      1.69 o 
  -1  -8   6       15.26       16.08      1.10 o 
   0  -8   6        7.50       11.59      1.23 o 
   1  -8   6       15.27       11.68      0.92 o 
   2  -8   6       48.40       40.52      1.46 o 
   3  -8   6      316.92      315.25      5.44 o 
   4  -8   6        0.84        0.40      1.16 o 
   5  -8   6        5.48        4.18      1.50 o 
   6  -8   6       50.74       49.33      4.77 o 
   7  -8   6        4.03        4.92      1.06 o 
   8  -8   6        1.32        2.40      2.40 o 
  -8  -7   6        0.05       -1.23      1.82 o 
  -7  -7   6        0.47        1.35      2.14 o 
  -6  -7   6        3.23        4.05      1.47 o 
  -5  -7   6        1.38        1.48      0.88 o 
  -4  -7   6        9.52       10.45      1.33 o 
  -3  -7   6      284.38      268.46      7.09 o 
  -2  -7   6        0.03       -0.63      0.73 o 
  -1  -7   6      305.05      301.50      7.83 o 
   0  -7   6      252.50      246.71      3.56 o 
   1  -7   6      208.58      188.20      2.95 o 
   2  -7   6       14.81       14.72      0.95 o 
   3  -7   6      230.47      210.86      3.97 o 
   4  -7   6        5.01        4.66      0.98 o 
   5  -7   6      284.92      283.22      6.89 o 
   6  -7   6        0.01        0.69      1.02 o 
   7  -7   6        0.00       -0.70      1.76 o 
   8  -7   6       25.57       30.40      4.03 o 
   9  -7   6        3.43        6.55      2.38 o 
  -8  -6   6        0.19        1.19      1.29 o 
  -7  -6   6        1.48        0.80      1.14 o 
  -6  -6   6        0.19       -0.97      0.97 o 
  -5  -6   6       31.89       33.19      2.35 o 
  -4  -6   6      153.29      152.72      3.73 o 
  -3  -6   6      201.07      207.42      4.46 o 
  -2  -6   6        5.46        5.81      0.70 o 
  -1  -6   6      206.89      201.62      3.18 o 
   0  -6   6        3.20        2.72      0.49 o 
   1  -6   6      121.09      135.09      2.27 o 
   2  -6   6       54.51       62.18      1.54 o 
   3  -6   6       14.18       17.26      1.32 o 
   4  -6   6      662.40      653.71     10.58 o 
   5  -6   6       17.27       20.12      1.56 o 
   6  -6   6       28.84       33.45      1.77 o 
   7  -6   6       28.07       26.63      3.44 o 
   8  -6   6        6.10        3.11      1.99 o 
   9  -6   6        0.05        0.49      1.80 o 
  -8  -5   6        0.00        0.85      1.33 o 
  -7  -5   6        3.00        2.06      1.24 o 
  -6  -5   6      124.44      129.95      6.15 o 
  -5  -5   6      114.92      114.58      2.18 o 
  -4  -5   6       32.26       30.55      1.56 o 
  -3  -5   6       36.54       39.63      1.76 o 
  -2  -5   6      132.91      131.59      2.35 o 
  -1  -5   6      429.20      460.88      6.44 o 
   0  -5   6        5.45        6.32      0.56 o 
   1  -5   6      588.34      660.51      7.90 o 
   2  -5   6      130.15      115.79      2.09 o 
   3  -5   6       98.46      108.29      2.38 o 
   4  -5   6        9.46        8.70      1.05 o 
   5  -5   6        2.28        3.70      0.84 o 
   6  -5   6        1.71        2.96      0.76 o 
   7  -5   6       17.04       17.41      2.13 o 
   8  -5   6        3.47        3.63      1.90 o 
   9  -5   6        2.28        4.58      2.08 o 
  -8  -4   6        1.89        1.40      1.63 o 
  -7  -4   6       17.87       19.02      3.40 o 
  -6  -4   6       12.74       16.88      2.06 o 
  -5  -4   6        0.04       -0.30      1.11 o 
  -4  -4   6       53.49       47.81      1.35 o 
  -3  -4   6        0.21        0.50      0.45 o 
  -2  -4   6     1609.95     1646.79     17.77 o 
  -1  -4   6       10.86        9.17      0.66 o 
   0  -4   6       16.10       20.91      0.82 o 
   1  -4   6     1162.37     1243.12     13.70 o 
   2  -4   6      847.91      923.81     12.81 o 
   3  -4   6      330.51      342.22      7.21 o 
   4  -4   6       32.61       36.34      1.69 o 
   5  -4   6       19.91       20.24      1.41 o 
   6  -4   6       31.44       35.82      1.69 o 
   7  -4   6        7.15        5.45      1.93 o 
   8  -4   6       17.11       19.91      8.19 o 
   9  -4   6        0.06       -1.58      1.73 o 
  -9  -3   6        1.85        1.16      1.08 o 
  -8  -3   6       11.02       10.29      1.49 o 
  -7  -3   6       32.11       30.92      2.09 o 
  -6  -3   6        3.95        4.27      1.02 o 
  -5  -3   6      183.75      183.08      4.81 o 
  -4  -3   6      368.47      375.73      4.99 o 
  -3  -3   6      675.93      659.15      7.53 o 
  -2  -3   6       10.95       12.43      1.27 o 
  -1  -3   6       32.51       35.15      1.78 o 
   0  -3   6     1168.11     1297.81     14.24 o 
   1  -3   6      332.86      372.56      4.70 o 
   2  -3   6      384.30      369.90      4.63 o 
   3  -3   6      532.63      502.94      8.05 o 
   4  -3   6      132.19      131.21      3.09 o 
   5  -3   6        2.07        0.83      0.59 o 
   6  -3   6       14.75       15.55      1.79 o 
   7  -3   6       53.19       54.13      3.16 o 
   8  -3   6        4.50        3.42      1.51 o 
   9  -3   6        3.63        4.20      3.12 o 
  -9  -2   6       13.93       18.66      1.67 o 
  -8  -2   6        2.16        2.09      0.93 o 
  -7  -2   6       15.78       17.11      1.52 o 
  -6  -2   6       41.36       39.79      3.99 o 
  -5  -2   6       87.23       80.10      2.63 o 
  -4  -2   6       40.50       41.57      2.03 o 
  -3  -2   6       14.91       14.77      0.73 o 
  -2  -2   6      427.13      445.84      8.09 o 
  -1  -2   6     6691.73     6731.35     71.69 o 
   0  -2   6     1122.89     1229.71     13.44 o 
   1  -2   6      443.40      484.25      5.26 o 
   2  -2   6      366.89      408.45      5.69 o 
   3  -2   6      445.17      441.91      7.19 o 
   4  -2   6        0.18        0.26      0.41 o 
   5  -2   6      238.06      212.52      4.25 o 
   6  -2   6        6.29        5.50      1.32 o 
   7  -2   6       34.78       36.57      2.81 o 
   8  -2   6        1.48        1.45      1.20 o 
   9  -2   6       25.92       30.75      4.50 o 
  -8  -1   6        1.90        2.73      1.91 o 
  -7  -1   6       26.62       22.65      1.70 o 
  -6  -1   6       41.02       37.43      1.71 o 
  -5  -1   6        8.92        7.24      0.66 o 
  -4  -1   6      300.62      295.12      4.76 o 
  -3  -1   6      102.94      119.43      1.78 o 
  -2  -1   6      330.03      304.92      5.74 o 
  -1  -1   6      299.79      311.06      4.71 o 
   0  -1   6      603.92      611.44      7.01 o 
   1  -1   6      258.26      271.50      3.23 o 
   2  -1   6      381.56      410.79      5.71 o 
   3  -1   6       28.33       38.85      3.34 o 
   4  -1   6       24.30       23.98      1.33 o 
   5  -1   6      191.49      166.53      3.61 o 
   6  -1   6       99.54       81.79      4.42 o 
   7  -1   6        3.53        3.82      2.11 o 
   8  -1   6       29.10       29.39      2.75 o 
   9  -1   6        0.12        1.49      1.47 o 
  -7   0   6        7.03        8.25      2.24 o 
  -6   0   6      181.13      172.59      3.64 o 
  -5   0   6      339.23      331.44      5.22 o 
  -4   0   6      343.12      372.58      5.72 o 
  -3   0   6      584.86      622.63      6.80 o 
  -2   0   6      148.47      165.88      3.65 o 
  -1   0   6        0.02        1.13      0.62 o 
   0   0   6      395.00      433.92      5.53 o 
   1   0   6        1.44        0.61      0.26 o 
   2   0   6      595.00      641.75      8.42 o 
   3   0   6       96.34      101.74      2.57 o 
   4   0   6       90.04       85.08      2.38 o 
   5   0   6        5.01        7.30      1.41 o 
   6   0   6        6.17        8.71      1.54 o 
   7   0   6        1.54        1.70      1.37 o 
   8   0   6       12.29       14.40      2.98 o 
   9   0   6        0.13       -0.29      1.27 o 
  -7   1   6       70.83       59.04      2.42 o 
  -6   1   6      392.67      374.21      7.51 o 
  -5   1   6       57.38       54.93      1.50 o 
  -4   1   6      568.56      590.99      8.63 o 
  -3   1   6      624.65      685.22      8.33 o 
  -2   1   6      795.81      836.79     16.64 o 
  -1   1   6     1226.03     1318.11     20.94 o 
   0   1   6      810.82      898.99     10.07 o 
   1   1   6     1573.74     1683.15     16.60 o 
   2   1   6     1018.08     1097.27     12.25 o 
   3   1   6        5.39        7.81      0.90 o 
   4   1   6       76.31       75.04      2.33 o 
   5   1   6        3.39        3.68      0.91 o 
   6   1   6        1.70        2.15      0.99 o 
   7   1   6        2.68        3.24      1.81 o 
   8   1   6        8.36        9.92      1.87 o 
   9   1   6        6.51        5.40      1.75 o 
  -8   2   6        2.58        4.24      1.11 o 
  -7   2   6        2.17        2.48      0.96 o 
  -6   2   6       35.02       40.40      2.35 o 
  -5   2   6        6.09        4.32      1.04 o 
  -4   2   6      465.83      482.73      6.03 o 
  -3   2   6      624.11      688.56     10.10 o 
  -2   2   6      675.44      684.65     12.25 o 
  -1   2   6      690.31      743.68      9.52 o 
   0   2   6      628.96      652.82      6.96 o 
   1   2   6      142.81      131.86      2.09 o 
   2   2   6     1322.35     1345.84     15.42 o 
   3   2   6      137.30      130.45      3.49 o 
   4   2   6      476.19      461.25     12.04 o 
   5   2   6        7.59        5.96      1.02 o 
   6   2   6        3.15        5.35      0.93 o 
   7   2   6       13.18       13.72      2.06 o 
   8   2   6        7.20       11.97      2.13 o 
  -9   3   6        0.09        1.45      1.17 o 
  -8   3   6       33.27       38.86      2.73 o 
  -7   3   6        1.43        1.63      1.12 o 
  -6   3   6        9.44        7.81      1.48 o 
  -5   3   6       21.13       18.54      2.00 o 
  -4   3   6      216.18      205.52      3.62 o 
  -3   3   6       30.57       30.29      1.57 o 
  -2   3   6      662.09      674.04     17.31 o 
  -1   3   6       74.92       70.53      2.42 o 
   0   3   6        2.76        2.17      0.39 o 
   1   3   6      254.07      258.89      3.42 o 
   2   3   6      584.78      567.37      7.03 o 
   3   3   6      132.59      117.41      2.90 o 
   4   3   6       11.73       13.13      1.37 o 
   5   3   6        2.09        1.19      0.74 o 
   6   3   6        4.36        5.20      1.04 o 
   7   3   6        0.50       -0.86      1.73 o 
   8   3   6        1.19        2.52      1.45 o 
  -9   4   6        4.42        7.45      1.74 o 
  -8   4   6       34.55       35.96      2.94 o 
  -7   4   6        7.61        7.50      1.74 o 
  -6   4   6       19.56       18.63      2.32 o 
  -5   4   6       77.52       88.66      3.68 o 
  -4   4   6       55.61       39.98      3.97 o 
  -3   4   6        8.87        6.44      1.04 o 
  -2   4   6       35.17       33.33      1.49 o 
  -1   4   6      613.13      635.58      7.74 o 
   0   4   6       51.29       58.69      1.28 o 
   1   4   6       53.57       45.81      1.31 o 
   2   4   6      319.02      338.94      4.76 o 
   3   4   6      176.77      170.60      3.64 o 
   4   4   6       44.20       43.09      2.23 o 
   5   4   6        8.57       10.54      2.00 o 
   6   4   6        5.74        5.71      1.13 o 
   7   4   6        0.00        1.00      1.48 o 
   8   4   6        0.01       -0.84      1.36 o 
  -9   5   6        5.18        6.09      2.01 o 
  -8   5   6        0.73       -0.10      1.37 o 
  -7   5   6       38.83       40.58      3.69 o 
  -6   5   6       38.72       36.75      3.50 o 
  -5   5   6       44.88       45.17      2.04 o 
  -4   5   6      228.94      208.01      5.32 o 
  -3   5   6      100.41      105.72      4.52 o 
  -2   5   6       43.16       45.63      1.93 o 
  -1   5   6      790.12      796.75     10.78 o 
   0   5   6       41.32       46.16      1.24 o 
   1   5   6       70.25       62.52      2.40 o 
   2   5   6       67.67       70.49      2.03 o 
   3   5   6      104.11      103.22      2.80 o 
   4   5   6        1.28        0.80      0.90 o 
   5   5   6       35.22       32.36      2.27 o 
   6   5   6        0.00       -0.70      0.85 o 
   7   5   6        6.90        9.99      2.13 o 
  -8   6   6       37.16       40.82      4.08 o 
  -7   6   6       29.98       24.02      3.21 o 
  -6   6   6       12.51       13.99      2.51 o 
  -5   6   6      341.41      314.03      7.24 o 
  -4   6   6        0.06        0.33      0.87 o 
  -3   6   6        7.17        8.26      2.66 o 
  -2   6   6      212.59      195.52      3.57 o 
  -1   6   6      476.43      485.50      8.49 o 
   0   6   6        1.64        1.48      0.50 o 
   1   6   6      179.58      179.49      3.27 o 
   2   6   6      229.86      205.02      3.56 o 
   3   6   6        0.32       -0.57      0.69 o 
   4   6   6        1.03        0.01      0.90 o 
   5   6   6        1.26       -0.07      0.91 o 
   6   6   6        2.60        5.41      1.31 o 
   7   6   6        7.22        6.88      1.23 o 
  -8   7   6       15.58       18.18      3.28 o 
  -7   7   6       24.62       25.91      3.65 o 
  -6   7   6        0.81        1.24      0.88 o 
  -5   7   6       63.95       61.40      2.95 o 
  -4   7   6        3.31        2.56      1.17 o 
  -3   7   6       64.97       62.22      3.15 o 
  -2   7   6       83.93       79.41      2.14 o 
  -1   7   6       21.91       20.11      1.61 o 
   0   7   6       83.01       82.30      2.78 o 
   1   7   6        1.33        0.23      0.70 o 
   2   7   6        8.22        7.31      0.86 o 
   3   7   6       50.78       53.78      2.39 o 
   4   7   6       15.39       16.08      1.86 o 
   5   7   6        7.11        9.06      2.60 o 
   6   7   6       10.17       14.11      2.07 o 
  -8   8   6       12.77       18.65      3.52 o 
  -7   8   6       14.03        8.36      2.82 o 
  -6   8   6       12.68       10.01      1.58 o 
  -5   8   6       22.05       23.98      2.41 o 
  -4   8   6       30.66       28.95      2.67 o 
  -3   8   6      271.96      260.50      7.39 o 
  -2   8   6       17.34       18.31      1.46 o 
  -1   8   6       42.38       42.49      3.42 o 
   0   8   6       94.95       93.79      3.64 o 
   1   8   6       72.33       73.93      2.75 o 
   2   8   6        4.11        5.07      0.86 o 
   3   8   6        0.02        0.95      0.87 o 
   4   8   6       16.59       19.86      2.11 o 
   5   8   6        5.81        5.84      1.46 o 
   6   8   6        0.14        0.44      1.13 o 
  -7   9   6       22.46       28.18      4.42 o 
  -6   9   6       99.76      107.59      4.84 o 
  -5   9   6        0.40        1.72      1.18 o 
  -4   9   6       71.19       65.78      3.71 o 
  -3   9   6        0.87       -0.68      1.01 o 
  -2   9   6        0.01       -0.47      0.84 o 
  -1   9   6       34.34       38.02      2.63 o 
   0   9   6      104.05      103.42      4.04 o 
   1   9   6        6.33        5.39      1.27 o 
   2   9   6        9.94        9.95      1.30 o 
   3   9   6        0.02        1.71      1.05 o 
   4   9   6        0.08        0.41      1.15 o 
   5   9   6        1.11        0.73      1.17 o 
  -7  10   6       42.62       48.06      5.79 o 
  -6  10   6       20.96       25.76      2.87 o 
  -5  10   6        0.12        1.37      1.35 o 
  -4  10   6       13.26       17.41      3.03 o 
  -3  10   6        0.22       -0.98      0.98 o 
  -2  10   6      106.00      103.82      4.73 o 
  -1  10   6        5.75        6.44      1.93 o 
   0  10   6       41.23       37.73      2.87 o 
   1  10   6        8.73        8.48      1.68 o 
   2  10   6        2.75        2.02      1.55 o 
   3  10   6        0.14       -1.42      2.06 o 
   4  10   6        1.87        4.22      2.58 o 
  -6  11   6        4.82        7.06      1.85 o 
  -5  11   6        6.52        5.56      1.95 o 
  -4  11   6        1.19        2.81      1.70 o 
  -3  11   6       44.57       45.62      3.82 o 
  -2  11   6        1.95        2.62      1.90 o 
  -1  11   6        0.71        1.19      1.93 o 
   0  11   6       15.50       15.31      2.18 o 
   1  11   6        2.14        1.99      1.45 o 
   2  11   6       19.83       19.05      2.76 o 
   3  11   6        4.11        8.75      2.21 o 
  -5  12   6        3.13        2.22      1.74 o 
  -4  12   6       17.57       23.95      4.25 o 
  -3  12   6        0.02       -2.03      5.65 o 
  -2  12   6        1.85        2.47      1.82 o 
  -1  12   6       10.61       10.57      1.88 o 
   0  12   6        1.38        1.13      1.51 o 
   1  12   6       11.62       13.60      2.02 o 
   2  12   6        0.29        2.72      1.74 o 
  -3  13   6        9.85       15.90      2.72 o 
  -2  13   6       15.06       10.43      2.32 o 
  -1  13   6        0.44        2.01      1.84 o 
   0  13   6        1.03        3.41      2.53 o 
   0 -15   7        0.41       -0.05      1.64 o 
   1 -15   7        3.40        4.12      1.85 o 
   2 -15   7        0.05       -1.09      2.25 o 
   3 -15   7        7.58       11.46      2.57 o 
  -3 -14   7        1.62        6.70      2.97 o 
  -2 -14   7        0.38        0.61      1.68 o 
  -1 -14   7        8.15        3.97      1.84 o 
   0 -14   7        1.27        0.65      1.40 o 
   1 -14   7        6.85        4.60      2.29 o 
   2 -14   7        0.60        0.89      1.37 o 
   3 -14   7        3.17        4.86      2.04 o 
   4 -14   7        6.22        7.52      2.33 o 
   5 -14   7        4.49        4.51      2.63 o 
  -4 -13   7        3.15        1.09      1.97 o 
  -3 -13   7        0.00        1.59      2.21 o 
  -2 -13   7        0.58        0.65      1.50 o 
  -1 -13   7        3.33        0.72      1.50 o 
   0 -13   7       29.77       25.40      2.60 o 
   1 -13   7        6.44        2.89      2.62 o 
   2 -13   7        0.00        0.45      1.07 o 
   3 -13   7        1.19        1.19      1.51 o 
   4 -13   7       13.68       15.37      2.77 o 
   5 -13   7        2.53        6.51      2.08 o 
   6 -13   7       16.42       17.08      3.93 o 
  -5 -12   7        0.06        1.02      1.21 o 
  -4 -12   7        0.54        0.71      1.82 o 
  -3 -12   7        8.64        9.89      3.66 o 
  -2 -12   7        0.80        2.49      1.63 o 
  -1 -12   7       21.69       24.44      2.41 o 
   0 -12   7       92.89       82.89      3.87 o 
   1 -12   7       39.57       44.55      3.19 o 
   2 -12   7        2.35        0.77      1.06 o 
   3 -12   7       29.07       36.05      9.00 o 
   4 -12   7       27.11       30.52      3.25 o 
   5 -12   7        1.34       -0.34      1.55 o 
   6 -12   7        1.28        3.83      1.79 o 
   7 -12   7        0.27        0.33      1.36 o 
  -5 -11   7        0.88        1.13      1.23 o 
  -4 -11   7        1.22        2.96      1.31 o 
  -3 -11   7        0.00        0.60      1.11 o 
  -2 -11   7       35.83       36.19      2.30 o 
  -1 -11   7       98.67      100.73      2.90 o 
   0 -11   7        7.73        9.69      1.70 o 
   1 -11   7        2.98        1.71      1.34 o 
   2 -11   7        0.32        0.27      0.91 o 
   3 -11   7       13.15       16.43      1.95 o 
   4 -11   7       51.20       44.08      3.71 o 
   5 -11   7        0.06       -0.11      1.35 o 
   6 -11   7       11.19       11.34      2.53 o 
   7 -11   7        0.90        0.70      1.25 o 
  -6 -10   7        1.14        0.92      0.94 o 
  -5 -10   7        1.33        2.24      1.02 o 
  -4 -10   7       54.43       56.94      3.60 o 
  -3 -10   7        0.57        0.49      0.99 o 
  -2 -10   7       24.85       27.95      2.14 o 
  -1 -10   7       27.06       29.93      1.81 o 
   0 -10   7      100.65       98.75      3.24 o 
   1 -10   7       60.92       48.05      6.32 o 
   2 -10   7        0.24       -0.63      0.63 o 
   3 -10   7       11.02        7.40      1.53 o 
   4 -10   7        1.29        1.64      1.70 o 
   5 -10   7        2.36        2.20      1.39 o 
   6 -10   7        5.49        6.35      1.64 o 
   7 -10   7       29.76       34.78      2.85 o 
   8 -10   7        2.59        2.05      2.50 o 
  -7  -9   7        2.69        2.64      1.23 o 
  -6  -9   7        0.21        0.87      0.84 o 
  -5  -9   7       69.23       75.44      3.07 o 
  -4  -9   7        1.36        1.02      0.83 o 
  -3  -9   7       15.28       14.23      1.66 o 
  -2  -9   7        6.79        8.18      1.18 o 
  -1  -9   7       67.50       65.15      2.14 o 
   0  -9   7       52.75       47.08      1.81 o 
   1  -9   7      150.91      154.52      3.59 o 
   2  -9   7      115.21      112.34      2.57 o 
   3  -9   7        9.91       11.23      1.22 o 
   4  -9   7       21.15       16.26      2.17 o 
   5  -9   7       19.54       19.99      2.33 o 
   6  -9   7        7.56        8.80      1.66 o 
   7  -9   7       57.31       59.15      5.28 o 
   8  -9   7        0.61        1.51      2.20 o 
  -7  -8   7        8.72       10.15      1.66 o 
  -6  -8   7       31.09       35.85      6.38 o 
  -5  -8   7       15.79       14.90      1.91 o 
  -4  -8   7        0.02       -0.75      0.75 o 
  -3  -8   7       14.82       14.28      1.49 o 
  -2  -8   7       42.04       36.72      1.93 o 
  -1  -8   7       31.66       35.17      1.67 o 
   0  -8   7        0.53       -0.09      0.42 o 
   1  -8   7       32.26       23.79      1.41 o 
   2  -8   7       33.35       41.42      1.95 o 
   3  -8   7       75.41       75.67      2.35 o 
   4  -8   7      246.96      221.08      7.59 o 
   5  -8   7       18.25       17.37      2.04 o 
   6  -8   7        0.14        0.16      0.96 o 
   7  -8   7        0.10        0.02      0.85 o 
   8  -8   7        0.75       -1.39      1.96 o 
  -8  -7   7        0.00        0.48      0.93 o 
  -7  -7   7       12.98       15.48      2.33 o 
  -6  -7   7       10.06       12.33      2.08 o 
  -5  -7   7       89.52       92.48      3.72 o 
  -4  -7   7        9.94       10.99      1.60 o 
  -3  -7   7        0.85        2.29      0.74 o 
  -2  -7   7      196.48      184.78      3.73 o 
  -1  -7   7       29.57       29.17      2.14 o 
   0  -7   7        3.89        4.13      0.57 o 
   1  -7   7      193.78      199.42      2.89 o 
   2  -7   7        3.32        4.90      0.79 o 
   3  -7   7        0.66        1.07      0.60 o 
   4  -7   7      263.20      254.72      5.43 o 
   5  -7   7      257.09      239.85      5.32 o 
   6  -7   7        3.18        2.07      2.78 o 
   7  -7   7       41.11       40.90      4.54 o 
   8  -7   7       15.82       12.99      2.93 o 
  -8  -6   7        2.62        3.09      1.15 o 
  -7  -6   7        4.09        6.91      1.62 o 
  -6  -6   7        4.21        4.23      1.34 o 
  -5  -6   7       52.08       50.08      2.03 o 
  -4  -6   7        0.46        0.81      0.71 o 
  -3  -6   7       46.53       44.70      1.73 o 
  -2  -6   7      252.22      238.78      4.17 o 
  -1  -6   7      377.59      386.27      5.80 o 
   0  -6   7       54.01       47.08      2.38 o 
   1  -6   7      436.82      424.98      5.18 o 
   2  -6   7       65.52       63.44      1.62 o 
   3  -6   7       97.68      108.45      2.55 o 
   4  -6   7      874.83      846.55     13.26 o 
   5  -6   7      138.37      136.36      3.63 o 
   6  -6   7       46.98       44.60      3.54 o 
   7  -6   7        1.46        4.35      1.97 o 
   8  -6   7        3.25        7.45      2.48 o 
   9  -6   7        0.24        1.34      1.78 o 
  -8  -5   7        3.21        2.86      1.03 o 
  -7  -5   7       25.77       29.99      2.70 o 
  -6  -5   7        2.39        2.73      1.20 o 
  -5  -5   7       52.20       53.20      1.55 o 
  -4  -5   7       22.88       24.98      1.43 o 
  -3  -5   7        7.79        8.28      0.81 o 
  -2  -5   7      413.16      436.50      7.73 o 
  -1  -5   7       24.40       24.50      1.80 o 
   0  -5   7        2.23        0.81      0.37 o 
   1  -5   7       33.53       38.65      1.10 o 
   2  -5   7      226.53      206.12      3.17 o 
   3  -5   7      284.39      263.82      4.42 o 
   4  -5   7       74.34       75.26      2.47 o 
   5  -5   7       10.39       11.72      2.62 o 
   6  -5   7       58.85       52.23      3.85 o 
   7  -5   7        7.90        6.73      1.58 o 
   8  -5   7        0.82        0.87      1.87 o 
   9  -5   7        0.03       -0.85      1.92 o 
  -8  -4   7        1.98       -0.23      1.77 o 
  -7  -4   7        5.34        5.45      0.98 o 
  -6  -4   7       19.59       21.95      2.04 o 
  -5  -4   7       11.10       13.52      2.76 o 
  -4  -4   7        0.02       -0.31      0.40 o 
  -3  -4   7       56.56       55.13      2.50 o 
  -2  -4   7       27.29       27.71      1.43 o 
  -1  -4   7     2485.51     2587.84     30.90 o 
   0  -4   7      679.50      670.26      7.24 o 
   1  -4   7      146.25      166.33      3.54 o 
   2  -4   7       47.78       56.59      1.34 o 
   3  -4   7        4.81        4.55      0.63 o 
   4  -4   7      184.00      178.80      3.98 o 
   5  -4   7       18.37       17.78      1.62 o 
   6  -4   7       31.45       34.41      2.19 o 
   7  -4   7        0.30        0.13      1.12 o 
   8  -4   7       30.89       36.17      3.18 o 
   9  -4   7        0.10        0.21      1.81 o 
  -9  -3   7        0.95        3.97      2.56 o 
  -8  -3   7        4.80        6.07      2.10 o 
  -7  -3   7        5.81        3.42      0.85 o 
  -6  -3   7       24.57       20.77      1.36 o 
  -5  -3   7        0.80        1.97      0.68 o 
  -4  -3   7      288.52      273.56      3.52 o 
  -3  -3   7      310.71      316.76      7.07 o 
  -2  -3   7       97.08       86.36      5.11 o 
  -1  -3   7      311.79      311.84      4.00 o 
   0  -3   7     1151.05     1152.40     12.81 o 
   1  -3   7       11.87       15.63      0.72 o 
   2  -3   7      176.78      168.06      2.62 o 
   3  -3   7      384.53      410.09      5.97 o 
   4  -3   7      288.35      282.42      5.36 o 
   5  -3   7        0.01        0.78      0.67 o 
   6  -3   7       42.10       41.35      3.44 o 
   7  -3   7       76.38       76.99      3.71 o 
   8  -3   7        8.64        9.64      1.96 o 
   9  -3   7        3.39        3.55      1.61 o 
  -9  -2   7        4.08        3.97      1.19 o 
  -8  -2   7        4.76        4.16      1.02 o 
  -7  -2   7        0.76        1.28      1.48 o 
  -6  -2   7       13.57       11.95      1.27 o 
  -5  -2   7        0.21        1.39      0.71 o 
  -4  -2   7      111.09      109.97      2.51 o 
  -3  -2   7        2.66        2.77      0.37 o 
  -2  -2   7        0.08        0.79      0.94 o 
  -1  -2   7     1031.39     1121.48     12.30 o 
   0  -2   7     2551.33     2764.69     26.81 o 
   1  -2   7      118.30      122.22      2.07 o 
   2  -2   7      197.08      204.13      2.93 o 
   3  -2   7      232.37      231.99      4.98 o 
   4  -2   7       13.87       21.75      1.87 o 
   5  -2   7      270.91      267.98      5.48 o 
   6  -2   7        1.25        1.88      0.62 o 
   7  -2   7       12.41       11.65      1.88 o 
   8  -2   7        9.09        8.49      2.19 o 
   9  -2   7       39.28       41.36      3.50 o 
  -8  -1   7        7.07        7.76      1.10 o 
  -7  -1   7        4.29        5.44      1.37 o 
  -6  -1   7        0.69       -0.23      0.63 o 
  -5  -1   7       82.12       75.61      2.38 o 
  -4  -1   7       94.24       90.59      2.67 o 
  -3  -1   7      221.21      193.36      2.83 o 
  -2  -1   7       22.23       20.26      2.27 o 
  -1  -1   7      127.95      152.08      2.20 o 
   0  -1   7      155.30      132.64      2.08 o 
   1  -1   7      166.55      166.14      2.54 o 
   2  -1   7      331.47      329.62      5.72 o 
   3  -1   7      436.60      493.31      6.92 o 
   4  -1   7        5.30        5.36      0.82 o 
   5  -1   7      188.82      176.09      3.92 o 
   6  -1   7        5.57        3.43      0.71 o 
   7  -1   7       31.18       29.05      2.65 o 
   8  -1   7       40.92       39.25      3.24 o 
   9  -1   7        0.62        0.91      1.45 o 
  -7   0   7       25.64       27.45      2.57 o 
  -6   0   7      267.96      267.48      5.89 o 
  -5   0   7      100.71      102.08      2.27 o 
  -4   0   7       51.56       52.89      1.56 o 
  -3   0   7      134.39      123.55      2.06 o 
  -2   0   7      108.53      113.17      3.27 o 
  -1   0   7      802.74      793.49      8.90 o 
   0   0   7        1.51        0.85      0.41 o 
   1   0   7      145.80      134.24      2.47 o 
   2   0   7       12.57       16.53      0.79 o 
   3   0   7       91.35       87.47      2.05 o 
   4   0   7        0.15        0.40      0.64 o 
   5   0   7       49.34       51.88      2.10 o 
   6   0   7       36.22       38.60      2.69 o 
   7   0   7        0.09        2.43      1.28 o 
   8   0   7        0.02        1.18      1.32 o 
   9   0   7        0.01       -0.17      1.60 o 
  -8   1   7        0.43        1.25      0.77 o 
  -7   1   7      140.83      133.95      4.50 o 
  -6   1   7      242.38      236.02      6.89 o 
  -5   1   7        5.24        5.51      0.97 o 
  -4   1   7        7.82        7.48      0.87 o 
  -3   1   7        7.43        7.74      0.69 o 
  -2   1   7      377.01      436.66      6.72 o 
  -1   1   7     1708.23     1729.66     17.06 o 
   0   1   7       85.96       94.78      1.59 o 
   1   1   7       44.99       55.87      1.46 o 
   2   1   7      631.50      644.17      7.70 o 
   3   1   7       39.58       36.39      1.49 o 
   4   1   7       38.98       38.66      1.89 o 
   5   1   7        0.02        0.39      0.66 o 
   6   1   7        0.86        1.65      0.73 o 
   7   1   7       21.33       16.80      4.07 o 
   8   1   7        4.13        1.74      1.40 o 
  -8   2   7        5.00        7.46      1.40 o 
  -7   2   7       54.77       65.22      3.19 o 
  -6   2   7       24.98       28.09      2.10 o 
  -5   2   7        3.50        3.39      1.08 o 
  -4   2   7      181.42      173.07      3.07 o 
  -3   2   7      119.49      148.25      2.72 o 
  -2   2   7       17.61       17.62      0.82 o 
  -1   2   7       28.88       25.82      0.86 o 
   0   2   7      778.24      821.18      8.65 o 
   1   2   7       88.40      108.71      1.88 o 
   2   2   7      776.39      799.21      9.43 o 
   3   2   7       36.95       35.00      1.55 o 
   4   2   7      221.21      214.92      4.77 o 
   5   2   7       13.74       14.48      1.45 o 
   6   2   7       60.59       62.26      2.45 o 
   7   2   7       11.30        9.82      1.91 o 
   8   2   7        0.67       -0.12      1.20 o 
  -9   3   7        0.21        0.34      1.18 o 
  -8   3   7        6.30        5.67      1.58 o 
  -7   3   7       54.71       54.57      3.23 o 
  -6   3   7       15.14       14.87      1.95 o 
  -5   3   7       96.79       86.11      4.02 o 
  -4   3   7      271.68      262.54      5.65 o 
  -3   3   7       67.26       74.94      2.62 o 
  -2   3   7       69.99       77.12      2.38 o 
  -1   3   7      348.73      372.60      4.41 o 
   0   3   7      114.34      108.96      1.89 o 
   1   3   7        0.84        1.75      0.46 o 
   2   3   7      227.93      237.49      3.63 o 
   3   3   7      626.79      632.46      9.15 o 
   4   3   7        7.88        9.97      2.75 o 
   5   3   7        1.02        1.20      0.86 o 
   6   3   7        3.42        2.30      0.96 o 
   7   3   7        1.18        0.67      1.33 o 
   8   3   7        3.07        2.01      1.65 o 
  -9   4   7        3.10        8.36      1.84 o 
  -8   4   7       47.74       53.69      3.63 o 
  -7   4   7       19.96       22.09      2.62 o 
  -6   4   7        9.96        6.91      1.72 o 
  -5   4   7        2.96        2.94      0.94 o 
  -4   4   7       80.24       77.40      2.72 o 
  -3   4   7       13.99       12.60      2.05 o 
  -2   4   7        2.25        2.18      0.69 o 
  -1   4   7       57.41       68.40      1.45 o 
   0   4   7       64.92       55.55      1.29 o 
   1   4   7       13.45       17.95      0.96 o 
   2   4   7      343.15      325.71      4.72 o 
   3   4   7      500.37      506.86      7.78 o 
   4   4   7      150.06      140.44      3.94 o 
   5   4   7        2.20        2.85      1.00 o 
   6   4   7       15.16       13.91      1.76 o 
   7   4   7        0.29       -0.56      1.26 o 
   8   4   7        0.16        1.92      1.64 o 
  -9   5   7        0.73       -0.41      1.35 o 
  -8   5   7        2.55        1.66      1.46 o 
  -7   5   7        0.09        0.83      1.41 o 
  -6   5   7       89.93       90.44      4.98 o 
  -5   5   7        3.12        5.03      1.04 o 
  -4   5   7      101.36       91.59      3.32 o 
  -3   5   7       22.33       20.07      1.83 o 
  -2   5   7     2317.29     2329.40     32.87 o 
  -1   5   7      108.93      107.14      2.57 o 
   0   5   7      102.02      102.53      1.91 o 
   1   5   7        8.77        8.79      0.85 o 
   2   5   7      151.43      141.07      2.79 o 
   3   5   7       57.80       60.65      2.40 o 
   4   5   7      127.80      126.28      3.90 o 
   5   5   7       15.66       17.97      1.55 o 
   6   5   7        7.28        7.88      1.40 o 
   7   5   7        7.54        8.83      1.30 o 
  -8   6   7        0.11        1.04      1.73 o 
  -7   6   7        0.54        1.48      1.60 o 
  -6   6   7       31.36       32.59      3.73 o 
  -5   6   7       60.30       50.07      2.53 o 
  -4   6   7      130.85      121.52      4.16 o 
  -3   6   7      253.68      239.71      6.44 o 
  -2   6   7       97.24       85.79      2.15 o 
  -1   6   7       30.77       34.71      2.45 o 
   0   6   7       20.56       19.89      1.43 o 
   1   6   7        1.17        2.68      0.68 o 
   2   6   7       64.92       67.33      1.92 o 
   3   6   7      233.92      232.46      5.13 o 
   4   6   7        0.63       -0.66      1.22 o 
   5   6   7       15.89       17.27      1.92 o 
   6   6   7        1.08        1.54      1.58 o 
   7   6   7        2.27        3.98      1.15 o 
  -8   7   7        0.74       -0.68      1.73 o 
  -7   7   7       18.75       30.77      4.03 o 
  -6   7   7       17.76       16.38      2.16 o 
  -5   7   7       32.19       33.87      2.62 o 
  -4   7   7        0.05       -0.05      0.98 o 
  -3   7   7      104.24       96.71      8.99 o 
  -2   7   7       20.72       21.36      2.29 o 
  -1   7   7        0.05       -0.58      0.58 o 
   0   7   7        6.26        3.72      1.18 o 
   1   7   7        0.04        0.63      0.89 o 
   2   7   7        4.38        3.01      0.75 o 
   3   7   7        0.51        0.42      0.83 o 
   4   7   7        1.60        2.82      1.03 o 
   5   7   7        8.17        8.97      1.63 o 
   6   7   7        0.01        1.07      1.11 o 
  -8   8   7        8.77       11.34      2.94 o 
  -7   8   7        3.17        6.19      2.67 o 
  -6   8   7        2.43        2.99      1.21 o 
  -5   8   7       18.62       17.86      2.12 o 
  -4   8   7       38.01       35.12      3.03 o 
  -3   8   7       14.90       17.72      1.96 o 
  -2   8   7        0.40       -0.10      0.59 o 
  -1   8   7       81.23       80.41      5.54 o 
   0   8   7        4.93        7.14      1.44 o 
   1   8   7       13.24       12.76      1.53 o 
   2   8   7       18.48       19.59      1.44 o 
   3   8   7       17.05       20.31      1.60 o 
   4   8   7       16.18       16.90      2.04 o 
   5   8   7        0.00        0.49      1.11 o 
   6   8   7        0.57       -0.12      1.09 o 
  -7   9   7        3.30        2.07      2.59 o 
  -6   9   7        5.83        8.88      2.71 o 
  -5   9   7       15.06       13.18      2.05 o 
  -4   9   7       10.71       12.91      2.18 o 
  -3   9   7        0.67       -0.77      1.02 o 
  -2   9   7       80.47       81.11      2.74 o 
  -1   9   7        2.38        0.76      0.96 o 
   0   9   7       32.08       28.96      3.52 o 
   1   9   7        0.28        0.62      1.08 o 
   2   9   7       12.85       12.73      1.74 o 
   3   9   7        0.55        1.45      1.49 o 
   4   9   7        0.03       -0.04      1.16 o 
   5   9   7        0.94        2.63      1.35 o 
  -7  10   7       17.26       23.40      3.34 o 
  -6  10   7        0.07        0.55      1.35 o 
  -5  10   7        0.73        1.78      1.48 o 
  -4  10   7        0.73        0.58      2.31 o 
  -3  10   7       13.64       12.16      1.87 o 
  -2  10   7        8.91        9.54      2.07 o 
  -1  10   7       24.46       28.66      3.70 o 
   0  10   7       64.91       59.45      3.25 o 
   1  10   7        4.49        4.69      1.50 o 
   2  10   7        8.42        8.88      2.09 o 
   3  10   7        0.62        0.71      1.61 o 
   4  10   7        1.67        0.98      2.08 o 
  -6  11   7        1.27        0.36      1.35 o 
  -5  11   7        1.33        0.62      1.59 o 
  -4  11   7        1.84        1.63      3.10 o 
  -3  11   7        1.03        1.55      1.64 o 
  -2  11   7       24.44       19.44      4.40 o 
  -1  11   7       29.38       29.46      2.61 o 
   0  11   7        5.66        4.46      2.48 o 
   1  11   7        8.39        8.34      2.70 o 
   2  11   7        1.62        0.96      2.54 o 
   3  11   7        3.55        7.80      2.14 o 
  -5  12   7        4.67        2.81      1.81 o 
  -4  12   7        2.67        3.88      2.65 o 
  -3  12   7        1.52        5.25      1.94 o 
  -2  12   7        1.28        2.22      1.77 o 
  -1  12   7        2.43        4.97      1.63 o 
   0  12   7        5.22        3.68      1.72 o 
   1  12   7        5.26        2.96      2.19 o 
   2  12   7        1.90        3.91      1.84 o 
  -2  13   7        2.25        1.27      2.61 o 
  -1 -15   8        1.10       -2.13      2.13 o 
   0 -15   8        6.48        7.47      2.29 o 
   1 -15   8        4.41        2.28      2.01 o 
   3 -15   8        0.00       -1.50      1.50 o 
  -3 -14   8        0.11        5.48      3.07 o 
  -2 -14   8        0.00        2.26      1.76 o 
  -1 -14   8        9.28        8.61      2.22 o 
   0 -14   8        6.88        6.19      1.85 o 
   1 -14   8        0.01       -1.52      1.52 o 
   2 -14   8        7.96        9.06      1.81 o 
   3 -14   8        2.47        2.37      1.85 o 
   4 -14   8        8.79       12.14      3.07 o 
   5 -14   8        0.41        0.17      2.26 o 
  -4 -13   8        0.06        0.44      1.49 o 
  -3 -13   8        0.01        1.60      2.03 o 
  -2 -13   8        2.57        2.92      1.44 o 
  -1 -13   8        1.81        0.60      1.24 o 
   0 -13   8       24.06       24.84      2.60 o 
   1 -13   8       44.70       46.59      4.03 o 
   2 -13   8        6.52        8.67      1.51 o 
   3 -13   8        0.99       -0.34      1.38 o 
   4 -13   8       15.87       22.04      2.95 o 
   5 -13   8        2.35        1.18      1.72 o 
   6 -13   8        0.21        0.06      1.69 o 
  -5 -12   8        5.31        4.63      1.47 o 
  -4 -12   8        0.41       -0.34      1.13 o 
  -3 -12   8        2.17        2.21      4.31 o 
  -2 -12   8        0.14        3.49      1.74 o 
  -1 -12   8        0.01        0.59      0.86 o 
   0 -12   8        8.09        7.91      1.46 o 
   1 -12   8       47.28       53.11      8.25 o 
   2 -12   8       28.28       30.68      2.91 o 
   3 -12   8       19.74       25.90      2.97 o 
   4 -12   8       24.36       22.91      2.35 o 
   5 -12   8       32.15       35.90      3.59 o 
   6 -12   8       12.53       12.93      3.09 o 
  -5 -11   8        0.62        0.04      1.17 o 
  -4 -11   8        2.08        1.81      1.18 o 
  -3 -11   8       21.23       17.01      2.06 o 
  -2 -11   8        1.49        0.66      1.04 o 
  -1 -11   8        2.58        2.24      0.91 o 
   0 -11   8        0.25        0.24      0.88 o 
   1 -11   8        4.40        4.21      1.19 o 
   2 -11   8       66.29       68.29      2.78 o 
   3 -11   8        7.18        4.99      1.65 o 
   4 -11   8        8.57        7.75      1.91 o 
   5 -11   8        2.02        2.72      1.53 o 
   6 -11   8        0.88       -0.08      1.36 o 
   7 -11   8        0.33       -1.11      1.11 o 
  -6 -10   8        1.15        1.78      1.04 o 
  -5 -10   8        1.45        1.62      1.08 o 
  -4 -10   8        2.95        5.61      1.34 o 
  -3 -10   8       14.66       13.03      1.70 o 
  -2 -10   8       13.24       16.54      3.49 o 
  -1 -10   8       18.45       19.34      1.56 o 
   0 -10   8        9.30        5.97      1.04 o 
   1 -10   8       89.53       79.36      3.54 o 
   2 -10   8      122.25      125.28      3.47 o 
   3 -10   8        0.47        0.46      2.04 o 
   4 -10   8        7.38        5.86      1.79 o 
   5 -10   8        0.12       -1.05      1.05 o 
   6 -10   8       23.04       19.71      2.42 o 
   7 -10   8        6.73        6.87      1.66 o 
  -7  -9   8        0.03        1.59      1.26 o 
  -6  -9   8        0.10       -0.02      0.78 o 
  -5  -9   8       18.97       19.34      1.88 o 
  -4  -9   8       71.44       87.96      3.28 o 
  -3  -9   8       78.20       75.65      3.03 o 
  -2  -9   8      390.98      406.38      7.98 o 
  -1  -9   8        8.94       10.18      1.09 o 
   0  -9   8      258.35      252.31      4.32 o 
   1  -9   8        7.84        4.27      0.94 o 
   2  -9   8        0.14       -0.56      0.56 o 
   3  -9   8        6.00        3.38      0.86 o 
   4  -9   8       11.51       10.45      1.94 o 
   5  -9   8        7.07        8.22      1.76 o 
   6  -9   8        8.56        8.53      1.73 o 
   7  -9   8       12.29       14.77      1.91 o 
   8  -9   8        0.07        2.08      2.13 o 
  -7  -8   8        0.85        1.73      1.21 o 
  -6  -8   8        2.87        2.39      1.16 o 
  -5  -8   8       33.50       33.64      1.94 o 
  -4  -8   8       65.21       67.36      2.66 o 
  -3  -8   8        5.72        4.18      1.02 o 
  -2  -8   8      417.91      410.09      7.73 o 
  -1  -8   8        6.82        4.30      0.88 o 
   0  -8   8      319.91      326.55      4.98 o 
   1  -8   8       26.13       31.71      1.68 o 
   2  -8   8      146.74      149.19      3.34 o 
   3  -8   8        0.28        0.07      0.63 o 
   4  -8   8      133.51      143.81      4.03 o 
   5  -8   8        8.71        5.54      1.50 o 
   6  -8   8       10.00        8.76      1.65 o 
   7  -8   8        2.96        0.94      1.00 o 
   8  -8   8        1.52        4.31      2.44 o 
  -7  -7   8        0.44        1.49      1.06 o 
  -6  -7   8        1.49        1.54      1.00 o 
  -5  -7   8       58.42       58.70      2.06 o 
  -4  -7   8       20.03       16.89      1.32 o 
  -3  -7   8        0.21       -0.37      0.92 o 
  -2  -7   8       40.16       32.14      1.98 o 
  -1  -7   8      128.41      128.03      2.95 o 
   0  -7   8      156.13      174.06      3.12 o 
   1  -7   8       75.55       79.99      1.73 o 
   2  -7   8       21.36       19.84      1.16 o 
   3  -7   8        5.17        4.29      0.80 o 
   4  -7   8      174.27      167.55      6.47 o 
   5  -7   8       77.78       75.68      2.83 o 
   6  -7   8        6.86        9.38      1.31 o 
   7  -7   8       59.94       65.94      2.63 o 
   8  -7   8        3.72        3.71      2.42 o 
  -8  -6   8        0.19       -1.05      1.12 o 
  -7  -6   8        0.71        2.13      1.01 o 
  -6  -6   8        4.75        2.91      1.03 o 
  -5  -6   8       11.46       14.63      1.12 o 
  -4  -6   8       10.46        8.00      0.96 o 
  -3  -6   8        8.24       10.08      1.13 o 
  -2  -6   8        0.00        0.52      0.69 o 
  -1  -6   8      151.95      149.74      3.22 o 
   0  -6   8      101.23       92.38      3.22 o 
   1  -6   8      245.28      237.79      3.42 o 
   2  -6   8       34.10       33.45      1.28 o 
   3  -6   8       52.30       51.22      1.86 o 
   4  -6   8      102.46      100.41      3.10 o 
   5  -6   8      194.80      187.42      4.51 o 
   6  -6   8        0.03       -0.36      1.07 o 
   7  -6   8       26.16       25.36      2.63 o 
   8  -6   8        5.78        4.97      2.29 o 
   9  -6   8        0.01        0.94      1.94 o 
  -8  -5   8        1.29        1.01      1.26 o 
  -7  -5   8       50.35       47.58      2.98 o 
  -6  -5   8        7.05        5.41      1.06 o 
  -5  -5   8       22.92       20.90      1.09 o 
  -4  -5   8       39.33       31.99      2.24 o 
  -3  -5   8       17.74       16.76      1.48 o 
  -2  -5   8      126.86      121.77      2.96 o 
  -1  -5   8      277.79      323.49      4.43 o 
   0  -5   8        0.01        0.73      0.37 o 
   1  -5   8      116.64      125.47      2.17 o 
   2  -5   8       39.18       37.12      1.24 o 
   3  -5   8       94.61       98.45      2.39 o 
   4  -5   8       13.50       15.90      1.39 o 
   5  -5   8       49.31       50.96      2.17 o 
   6  -5   8        6.92        5.57      0.99 o 
   7  -5   8       23.92       27.31      2.69 o 
   8  -5   8        2.99        2.73      1.53 o 
   9  -5   8        1.84        2.72      2.05 o 
  -8  -4   8        3.69        5.49      1.41 o 
  -7  -4   8       18.77       20.24      3.56 o 
  -6  -4   8       21.13       15.25      1.73 o 
  -5  -4   8        2.16        0.68      0.91 o 
  -4  -4   8      140.31      138.55      3.12 o 
  -3  -4   8      159.85      150.13      5.50 o 
  -2  -4   8       94.84      125.08      3.59 o 
  -1  -4   8      923.73      962.38     10.97 o 
   0  -4   8     3389.44     3620.10     34.91 o 
   1  -4   8      275.79      275.44      3.92 o 
   2  -4   8        1.25        2.64      0.46 o 
   3  -4   8       53.89       59.99      1.77 o 
   4  -4   8       32.13       34.45      2.87 o 
   5  -4   8       54.35       47.17      2.04 o 
   6  -4   8        3.29        2.92      0.84 o 
   7  -4   8        6.60        6.13      1.52 o 
   8  -4   8       26.81       28.91      3.18 o 
   9  -4   8        0.45        0.07      1.89 o 
  -9  -3   8       10.42       13.53      2.52 o 
  -8  -3   8        9.18        9.44      1.52 o 
  -7  -3   8       10.02       14.30      1.64 o 
  -6  -3   8       55.15       55.85      4.86 o 
  -5  -3   8      472.74      436.88      9.25 o 
  -4  -3   8      332.11      323.68      4.62 o 
  -3  -3   8       14.42       14.48      1.15 o 
  -2  -3   8        0.04        0.61      0.40 o 
  -1  -3   8     1651.39     1835.95     19.85 o 
   0  -3   8      450.89      434.82      4.98 o 
   1  -3   8      116.19      126.73      1.87 o 
   2  -3   8      192.23      185.73      2.92 o 
   3  -3   8       67.94       77.60      1.99 o 
   4  -3   8       37.13       33.98      2.45 o 
   5  -3   8        0.23        0.66      0.69 o 
   6  -3   8       24.85       23.10      1.45 o 
   7  -3   8        4.58        5.91      1.58 o 
   8  -3   8        5.09        3.78      3.99 o 
   9  -3   8        0.04       -0.29      2.16 o 
  -9  -2   8        1.83        2.47      1.09 o 
  -8  -2   8        2.89        2.61      1.01 o 
  -7  -2   8        2.27        1.77      0.84 o 
  -6  -2   8       54.14       43.58      4.64 o 
  -5  -2   8       54.98       49.05      2.20 o 
  -4  -2   8       31.07       29.51      1.62 o 
  -3  -2   8       65.86       65.37      1.73 o 
  -2  -2   8       20.84       26.60      1.33 o 
  -1  -2   8     1213.10     1374.50     15.02 o 
   0  -2   8     2516.75     2556.87     24.84 o 
   1  -2   8        9.04        8.42      0.58 o 
   2  -2   8      223.54      275.63      3.83 o 
   3  -2   8      300.02      311.54      4.91 o 
   4  -2   8       44.62       47.12      1.89 o 
   5  -2   8      100.48       93.68      4.07 o 
   6  -2   8       11.98       11.54      1.15 o 
   7  -2   8        1.24        0.09      1.07 o 
   8  -2   8        6.30        9.86      1.99 o 
   9  -2   8       24.86       30.54      3.11 o 
  -8  -1   8       27.74       28.19      2.07 o 
  -7  -1   8        4.82        4.39      1.12 o 
  -6  -1   8      101.70      102.76      3.23 o 
  -5  -1   8      169.74      169.83      6.79 o 
  -4  -1   8      189.11      190.58      5.96 o 
  -3  -1   8       77.16       68.20      1.75 o 
  -2  -1   8      253.32      252.04      4.39 o 
  -1  -1   8      118.49      118.15      1.95 o 
   0  -1   8        0.05        0.83      0.65 o 
   1  -1   8      123.64      107.53      2.13 o 
   2  -1   8      609.52      603.64      7.28 o 
   3  -1   8       49.49       57.99      1.92 o 
   4  -1   8       21.41       16.83      1.58 o 
   5  -1   8       50.52       50.88      2.12 o 
   6  -1   8        7.89        6.64      0.95 o 
   7  -1   8        0.02        0.91      1.54 o 
   8  -1   8       12.78       12.08      2.67 o 
   9  -1   8        0.56        0.51      1.44 o 
  -8   0   8        1.42        1.50      0.91 o 
  -7   0   8        1.02        0.68      0.85 o 
  -6   0   8      263.09      262.79      5.99 o 
  -5   0   8       64.77       70.62      2.45 o 
  -4   0   8      744.56      746.52     13.95 o 
  -3   0   8      758.43      782.58     11.19 o 
  -2   0   8        4.49        1.18      0.47 o 
  -1   0   8      494.21      567.57      6.68 o 
   0   0   8       21.33       20.73      0.82 o 
   1   0   8       33.96       36.15      1.28 o 
   2   0   8        9.65        8.26      0.65 o 
   3   0   8        5.46        4.19      0.67 o 
   4   0   8      202.39      196.00      4.37 o 
   5   0   8       26.47       27.23      1.77 o 
   6   0   8        2.63        3.35      2.16 o 
   7   0   8       22.01       21.62      2.53 o 
   8   0   8        1.67        0.68      1.92 o 
  -8   1   8       14.18       18.64      1.85 o 
  -7   1   8       54.05       48.44      2.69 o 
  -6   1   8       47.95       54.43      2.86 o 
  -5   1   8       25.65       22.25      2.05 o 
  -4   1   8      273.99      271.19      4.34 o 
  -3   1   8      359.68      334.25      5.50 o 
  -2   1   8      179.62      164.99      2.79 o 
  -1   1   8      347.95      337.48      3.94 o 
   0   1   8      264.97      283.84      3.56 o 
   1   1   8     1363.27     1458.64     16.07 o 
   2   1   8      137.04      126.53      2.29 o 
   3   1   8      692.46      666.59      9.27 o 
   4   1   8        2.88        4.63      0.98 o 
   5   1   8        6.74        5.21      1.00 o 
   6   1   8       10.36       10.20      1.29 o 
   7   1   8       19.44       25.58      2.75 o 
   8   1   8        2.15        1.37      1.44 o 
  -9   2   8        6.03        7.88      1.57 o 
  -8   2   8        9.27        9.65      1.67 o 
  -7   2   8       49.11       49.63      3.00 o 
  -6   2   8       51.42       48.99      2.91 o 
  -5   2   8       18.71       21.27      2.24 o 
  -4   2   8      349.02      351.25      6.47 o 
  -3   2   8        1.21        0.05      0.47 o 
  -2   2   8       72.70       72.11      2.30 o 
  -1   2   8       16.17       13.74      0.75 o 
   0   2   8     1184.95     1218.91     12.50 o 
   1   2   8      103.63       95.53      2.02 o 
   2   2   8        0.07        0.71      0.50 o 
   3   2   8        1.95        2.53      0.90 o 
   4   2   8       42.95       43.50      2.20 o 
   5   2   8       75.48       68.27      2.62 o 
   6   2   8       49.99       50.22      2.35 o 
   7   2   8        2.76        0.86      1.31 o 
   8   2   8        3.40        4.35      1.75 o 
  -9   3   8        0.14        2.93      1.40 o 
  -8   3   8        9.11       10.53      1.94 o 
  -7   3   8       35.64       33.59      2.74 o 
  -6   3   8       14.24       17.80      2.30 o 
  -5   3   8       35.31       34.29      3.05 o 
  -4   3   8       37.94       36.82      1.85 o 
  -3   3   8      136.33      140.09      3.94 o 
  -2   3   8      449.88      452.66     12.24 o 
  -1   3   8      118.73      122.35      2.02 o 
   0   3   8      330.62      319.71      3.82 o 
   1   3   8      189.14      191.51      2.91 o 
   2   3   8       23.78       28.98      1.26 o 
   3   3   8      169.50      149.42      3.70 o 
   4   3   8       42.64       40.56      2.26 o 
   5   3   8        3.97        4.38      1.26 o 
   6   3   8        4.98        5.33      1.17 o 
   7   3   8        1.11        3.17      1.74 o 
   8   3   8        2.75        2.93      3.35 o 
  -9   4   8       18.63       21.84      2.79 o 
  -8   4   8       22.50       24.19      2.98 o 
  -7   4   8       11.90        6.81      1.82 o 
  -6   4   8       53.63       59.17      3.81 o 
  -5   4   8      102.03       98.76      3.02 o 
  -4   4   8       25.96       23.41      1.86 o 
  -3   4   8       69.80       60.27      4.28 o 
  -2   4   8       24.04       22.99      1.77 o 
  -1   4   8        6.95        5.92      0.81 o 
   0   4   8        1.74        1.81      0.45 o 
   1   4   8       72.19       79.12      1.79 o 
   2   4   8        8.28       12.39      1.42 o 
   3   4   8       25.11       27.11      2.50 o 
   4   4   8       11.62        9.97      1.49 o 
   5   4   8        1.00       -1.11      1.11 o 
   6   4   8       12.44       11.43      1.55 o 
   7   4   8        0.70        2.04      1.01 o 
  -8   5   8        0.16       -0.19      1.44 o 
  -7   5   8        0.42        0.40      1.46 o 
  -6   5   8      107.53      115.76      5.83 o 
  -5   5   8      117.34      109.41      3.59 o 
  -4   5   8       59.31       63.81      8.49 o 
  -3   5   8        0.21        2.31      1.01 o 
  -2   5   8      529.45      529.56      9.19 o 
  -1   5   8        4.26        4.17      1.17 o 
   0   5   8        3.04        2.21      0.59 o 
   1   5   8        9.77       11.71      1.96 o 
   2   5   8       67.81       64.31      1.85 o 
   3   5   8        0.16        0.44      0.78 o 
   4   5   8       16.17       15.79      2.33 o 
   5   5   8        9.94        8.68      1.49 o 
   6   5   8        3.46        4.60      1.31 o 
   7   5   8        3.30        3.03      1.15 o 
  -8   6   8        9.13       10.81      2.60 o 
  -7   6   8        3.41        2.35      1.90 o 
  -6   6   8       76.10       79.09      3.42 o 
  -5   6   8       31.29       32.36      2.42 o 
  -4   6   8       11.68        5.60      1.31 o 
  -3   6   8       53.03       50.85      3.11 o 
  -2   6   8        5.23        8.39      0.78 o 
  -1   6   8       31.36       30.25      2.11 o 
   0   6   8       46.54       46.09      2.29 o 
   1   6   8       15.39       11.97      1.02 o 
   2   6   8        5.46        7.37      1.45 o 
   3   6   8       15.08       11.55      1.39 o 
   4   6   8        0.77        1.06      1.06 o 
   5   6   8        7.69        9.35      1.58 o 
   6   6   8        1.32        1.17      1.07 o 
   7   6   8        0.20       -0.98      0.98 o 
  -8   7   8       16.60       20.02      3.52 o 
  -7   7   8       34.03       37.78      4.46 o 
  -6   7   8       20.13       22.14      1.98 o 
  -5   7   8       18.78       21.27      2.21 o 
  -4   7   8       57.47       61.13      3.46 o 
  -3   7   8        7.92        4.77      2.45 o 
  -2   7   8       12.10       12.26      1.00 o 
  -1   7   8       40.04       43.73      2.04 o 
   0   7   8       50.13       59.15      5.21 o 
   1   7   8        3.92        1.88      0.95 o 
   2   7   8        6.29        6.22      1.28 o 
   3   7   8       14.63       18.31      1.76 o 
   4   7   8        0.03        0.37      1.17 o 
   5   7   8        2.27        3.11      1.30 o 
   6   7   8        0.30        0.07      1.11 o 
  -7   8   8        0.53        4.16      2.44 o 
  -6   8   8       29.29       29.97      3.54 o 
  -5   8   8       20.66       20.96      4.07 o 
  -4   8   8        0.00        1.07      1.36 o 
  -3   8   8        0.74       -0.49      0.90 o 
  -2   8   8        0.18        0.81      0.67 o 
  -1   8   8       83.01       73.83      3.42 o 
   0   8   8       12.31        6.27      5.71 o 
   1   8   8       15.20       14.92      2.18 o 
   2   8   8        6.00        4.90      1.11 o 
   3   8   8       43.63       46.69      2.59 o 
   4   8   8        4.07        4.30      1.38 o 
   5   8   8        1.43        2.48      1.30 o 
  -7   9   8       40.78       40.68      5.17 o 
  -6   9   8       21.86       25.94      2.62 o 
  -5   9   8       10.57       10.49      2.80 o 
  -4   9   8        1.91        2.82      1.43 o 
  -3   9   8        0.07        0.40      1.14 o 
  -2   9   8        1.94        2.81      1.49 o 
  -1   9   8        9.54        7.68      1.33 o 
   0   9   8        6.15        5.65      4.10 o 
   1   9   8        3.71        4.17      1.46 o 
   2   9   8        4.19        6.29      1.74 o 
   3   9   8        3.42        7.04      1.91 o 
   4   9   8        0.34        0.37      1.42 o 
   5   9   8        2.05        2.73      2.27 o 
  -6  10   8       41.53       42.98      3.50 o 
  -5  10   8        3.27        4.83      1.76 o 
  -4  10   8        0.33        1.49      1.43 o 
  -3  10   8        3.39        4.74      1.56 o 
  -2  10   8        0.52       -0.19      1.35 o 
  -1  10   8       16.63       19.15      1.89 o 
   0  10   8        6.64        6.52      1.68 o 
   1  10   8        1.10        3.34      1.44 o 
   2  10   8        1.94        3.00      1.64 o 
   3  10   8        0.68       -0.21      1.58 o 
   4  10   8        0.65        2.50      2.29 o 
  -5  11   8       13.78       13.34      2.50 o 
  -4  11   8        0.80        2.10      1.88 o 
  -3  11   8       20.55       22.78      2.94 o 
  -2  11   8        3.69        5.30      1.93 o 
  -1  11   8       14.03       12.72      1.95 o 
   0  11   8        6.22        7.16      1.78 o 
   1  11   8        0.07        0.51      1.42 o 
   2  11   8        0.03       -3.01      3.96 o 
   3  11   8        0.01        1.22      1.64 o 
  -4  12   8        1.84        4.37      2.82 o 
  -3  12   8        5.99       12.87      2.68 o 
  -2  12   8        0.02        0.35      2.78 o 
  -1  12   8        4.84        5.63      1.64 o 
   0  12   8        6.38        8.63      2.03 o 
   1  12   8        0.02        1.44      2.05 o 
   0 -15   9       21.51       26.66      2.75 o 
   1 -15   9        7.86       11.72      2.29 o 
   3 -15   9       13.67       15.01      2.70 o 
  -2 -14   9        0.68        1.83      1.37 o 
  -1 -14   9        0.84        2.06      1.70 o 
   0 -14   9        5.22        5.54      1.77 o 
   1 -14   9        0.07        0.38      2.70 o 
   2 -14   9        0.81        1.30      1.47 o 
   3 -14   9        1.77        3.45      1.91 o 
   4 -14   9       30.96       36.00      5.88 o 
   5 -14   9       16.60       14.13      3.61 o 
  -4 -13   9        0.59        0.81      1.64 o 
  -3 -13   9        1.50        1.83      2.04 o 
  -2 -13   9        1.10        0.65      1.24 o 
  -1 -13   9        6.45        7.65      1.72 o 
   0 -13   9       21.39       22.84      2.52 o 
   1 -13   9       44.08       43.93      3.36 o 
   2 -13   9        0.10       -0.06      1.23 o 
   3 -13   9       29.39       32.04      3.36 o 
   4 -13   9        0.49        2.89      1.75 o 
   5 -13   9        3.94        8.85      2.96 o 
   6 -13   9        9.16       12.82      2.57 o 
  -5 -12   9        6.65        7.51      1.89 o 
  -4 -12   9        0.19        0.21      1.46 o 
  -3 -12   9        0.37        2.62      1.58 o 
  -2 -12   9        2.28        2.71      1.35 o 
  -1 -12   9        4.51        3.87      1.04 o 
   0 -12   9        0.04        0.45      1.08 o 
   1 -12   9       15.88       12.12      1.98 o 
   2 -12   9        9.01        9.71      3.14 o 
   3 -12   9       17.54       19.79      2.63 o 
   4 -12   9       11.31        8.60      1.71 o 
   5 -12   9       64.93       76.08      6.60 o 
   6 -12   9        0.12        0.22      1.56 o 
  -5 -11   9        0.71        0.06      1.30 o 
  -4 -11   9        3.02        4.30      2.11 o 
  -3 -11   9       10.67       13.32      3.18 o 
  -2 -11   9        4.19        4.04      1.28 o 
  -1 -11   9       35.01       31.97      2.06 o 
   0 -11   9        0.18       -0.16      0.81 o 
   1 -11   9        2.48        3.97      1.16 o 
   2 -11   9       29.98       30.88      2.43 o 
   3 -11   9        9.87        8.08      1.51 o 
   4 -11   9        6.67        0.90      1.10 o 
   5 -11   9        0.12        0.80      1.36 o 
   6 -11   9       10.76        9.69      2.05 o 
   7 -11   9       15.48       17.75      2.37 o 
  -6 -10   9        0.31       -0.74      1.02 o 
  -5 -10   9        3.26        3.46      2.22 o 
  -4 -10   9        9.12        8.49      1.76 o 
  -3 -10   9        0.89        1.03      1.14 o 
  -2 -10   9        3.01        5.25      1.22 o 
  -1 -10   9        2.79        2.64      0.80 o 
   0 -10   9      165.11      166.84      3.87 o 
   1 -10   9      144.94      132.71      4.74 o 
   2 -10   9       59.53       57.41      2.23 o 
   3 -10   9       24.56       22.16      1.83 o 
   4 -10   9        0.00       -0.88      1.10 o 
   5 -10   9        0.12       -0.61      1.21 o 
   6 -10   9       56.77       64.85      3.87 o 
   7 -10   9        4.52        7.21      1.71 o 
  -7  -9   9        0.13        1.94      1.73 o 
  -6  -9   9        0.02        0.53      1.12 o 
  -5  -9   9        3.68        1.94      1.01 o 
  -4  -9   9       32.30       35.37      2.90 o 
  -3  -9   9       66.47       64.28      3.37 o 
  -2  -9   9      101.38      104.13      3.49 o 
  -1  -9   9       18.81       21.04      1.31 o 
   0  -9   9      285.93      286.47      4.74 o 
   1  -9   9       19.85       16.73      1.40 o 
   2  -9   9        2.57        2.58      0.73 o 
   3  -9   9       25.02       25.05      1.73 o 
   4  -9   9       66.31       55.73      2.67 o 
   5  -9   9       27.91       27.18      2.76 o 
   6  -9   9        0.12        0.35      1.20 o 
   7  -9   9        0.05        0.77      1.51 o 
   8  -9   9        0.61        2.41      2.16 o 
  -7  -8   9        0.00       -0.31      1.65 o 
  -6  -8   9        3.87        1.72      1.65 o 
  -5  -8   9       10.82        8.58      1.82 o 
  -4  -8   9       47.50       55.71      2.96 o 
  -3  -8   9       23.82       20.98      2.15 o 
  -2  -8   9      112.31      118.48      3.51 o 
  -1  -8   9      804.49      781.96      9.82 o 
   0  -8   9       45.46       40.87      1.68 o 
   1  -8   9      659.44      643.25      8.49 o 
   2  -8   9       94.88       96.66      2.38 o 
   3  -8   9        2.26        2.52      0.78 o 
   4  -8   9      814.66      752.67     12.63 o 
   5  -8   9        0.98        2.05      1.00 o 
   6  -8   9        0.12       -0.28      1.03 o 
   7  -8   9        0.17        0.90      1.02 o 
   8  -8   9        2.52        3.28      2.39 o 
  -7  -7   9        4.01        0.97      1.63 o 
  -6  -7   9        3.74        2.54      1.68 o 
  -5  -7   9        7.61        8.76      1.19 o 
  -4  -7   9        2.87        3.40      1.33 o 
  -3  -7   9      132.95      140.65      4.51 o 
  -2  -7   9      470.94      471.57      8.40 o 
  -1  -7   9       63.89       60.54      1.72 o 
   0  -7   9      172.56      161.21      3.09 o 
   1  -7   9      144.69      153.82      2.52 o 
   2  -7   9        0.03       -0.54      0.54 o 
   3  -7   9      412.20      396.04      6.47 o 
   4  -7   9      133.66      129.04      3.75 o 
   5  -7   9       56.28       57.84      2.53 o 
   6  -7   9       13.57       13.98      1.55 o 
   7  -7   9       38.05       37.45      2.25 o 
   8  -7   9        6.97       11.24      3.12 o 
  -8  -6   9        8.28       10.16      1.87 o 
  -7  -6   9        2.19        1.11      1.28 o 
  -6  -6   9       20.99       26.29      2.55 o 
  -5  -6   9        8.57        5.99      0.96 o 
  -4  -6   9      223.58      228.23      5.75 o 
  -3  -6   9      264.61      257.64      6.29 o 
  -2  -6   9      429.24      429.90      7.54 o 
  -1  -6   9       44.46       38.12      1.33 o 
   0  -6   9      157.13      169.83      3.06 o 
   1  -6   9      619.10      651.85      7.49 o 
   2  -6   9        0.24        0.27      0.45 o 
   3  -6   9      269.75      264.34      4.73 o 
   4  -6   9       43.18       35.41      2.14 o 
   5  -6   9       21.02       19.01      1.68 o 
   6  -6   9       13.44       10.58      1.31 o 
   7  -6   9        0.13        0.37      0.75 o 
   8  -6   9        5.11        2.43      2.21 o 
  -8  -5   9       15.79       12.60      2.24 o 
  -7  -5   9        3.77        3.77      1.43 o 
  -6  -5   9       14.82       15.55      1.90 o 
  -5  -5   9       16.04       16.88      1.19 o 
  -4  -5   9       58.41       60.94      4.61 o 
  -3  -5   9      190.25      196.20      4.99 o 
  -2  -5   9      579.14      572.71      9.20 o 
  -1  -5   9      265.69      274.22      3.98 o 
   0  -5   9      145.67      159.01      3.43 o 
   1  -5   9      147.24      143.14      2.39 o 
   2  -5   9       34.43       37.44      1.31 o 
   3  -5   9      190.08      182.22      3.59 o 
   4  -5   9        3.97        4.46      0.94 o 
   5  -5   9       57.66       57.99      2.38 o 
   6  -5   9       31.70       24.14      1.81 o 
   7  -5   9       29.56       26.92      3.08 o 
   8  -5   9        0.84        1.52      1.50 o 
  -8  -4   9        3.09        4.33      1.34 o 
  -7  -4   9        9.31        7.66      2.99 o 
  -6  -4   9        0.55        0.42      0.93 o 
  -5  -4   9      207.72      196.68      8.34 o 
  -4  -4   9        7.74        4.09      0.86 o 
  -3  -4   9       17.73       19.64      1.56 o 
  -2  -4   9      386.25      407.30      8.11 o 
  -1  -4   9     2889.30     2916.25     31.18 o 
   0  -4   9       28.76       38.11      1.29 o 
   1  -4   9       83.27       80.24      1.64 o 
   2  -4   9        0.37        2.62      0.50 o 
   3  -4   9      194.22      182.49      3.52 o 
   4  -4   9        3.76        3.43      0.94 o 
   5  -4   9       71.74       71.72      2.56 o 
   6  -4   9       36.58       30.91      1.84 o 
   7  -4   9       10.59       11.79      1.97 o 
   8  -4   9        6.13        7.34      1.88 o 
   9  -4   9        4.78        5.77      1.89 o 
  -9  -3   9        9.92       16.74      2.12 o 
  -8  -3   9       10.33        8.77      1.55 o 
  -7  -3   9        1.22        0.28      1.40 o 
  -6  -3   9       41.80       37.96      5.37 o 
  -5  -3   9       11.49       12.72      1.47 o 
  -4  -3   9       38.19       40.11      1.38 o 
  -3  -3   9       43.01       50.50      1.99 o 
  -2  -3   9      263.49      268.38      4.75 o 
  -1  -3   9      387.27      403.10      5.31 o 
   0  -3   9        0.30        0.05      0.31 o 
   1  -3   9        8.75       11.58      0.65 o 
   2  -3   9      202.51      238.53      3.56 o 
   3  -3   9       44.44       36.31      1.46 o 
   4  -3   9       83.76       91.70      3.78 o 
   5  -3   9      162.30      140.42      7.54 o 
   6  -3   9        1.08        1.46      0.81 o 
   7  -3   9        8.10       11.32      1.96 o 
   8  -3   9       15.96       16.69      2.45 o 
   9  -3   9        0.64       -0.33      1.46 o 
  -9  -2   9        1.33        3.46      1.26 o 
  -8  -2   9        3.20        2.25      1.10 o 
  -7  -2   9        0.29       -0.43      0.89 o 
  -6  -2   9       12.15       14.33      1.58 o 
  -5  -2   9      110.59      117.63      3.65 o 
  -4  -2   9      394.23      387.99      5.93 o 
  -3  -2   9      100.72       90.34      4.31 o 
  -2  -2   9      251.65      245.42      3.97 o 
  -1  -2   9        2.11        1.48      0.35 o 
   0  -2   9        8.98        9.70      0.63 o 
   1  -2   9        1.71        1.34      0.37 o 
   2  -2   9       20.59       24.24      1.05 o 
   3  -2   9      151.33      141.85      2.96 o 
   4  -2   9       54.66       54.07      2.15 o 
   5  -2   9        0.85        1.39      0.75 o 
   6  -2   9        6.53        6.54      1.04 o 
   7  -2   9        3.39        2.96      1.38 o 
   8  -2   9       12.14       13.72      2.30 o 
  -8  -1   9       26.24       35.83      2.45 o 
  -7  -1   9       18.58       20.80      1.76 o 
  -6  -1   9       78.69       82.96      5.04 o 
  -5  -1   9       38.46       37.65      2.42 o 
  -4  -1   9       97.38       91.70      1.98 o 
  -3  -1   9      115.57      117.61      3.14 o 
  -2  -1   9       60.74       54.74      1.49 o 
  -1  -1   9      152.28      146.64      2.31 o 
   0  -1   9      652.79      640.35      6.98 o 
   1  -1   9       36.96       34.61      1.02 o 
   2  -1   9      567.75      565.86      7.76 o 
   3  -1   9        9.94       10.34      0.93 o 
   4  -1   9       89.26       93.86      2.87 o 
   5  -1   9       10.00       10.68      1.23 o 
   6  -1   9       10.82       10.70      1.28 o 
   7  -1   9        8.07        9.53      1.92 o 
   8  -1   9        0.04       -1.08      1.08 o 
  -8   0   9        0.24        1.77      0.97 o 
  -7   0   9        7.48        7.67      1.45 o 
  -6   0   9      210.58      206.49      6.68 o 
  -5   0   9       54.30       51.42      2.83 o 
  -4   0   9      465.79      449.85      6.75 o 
  -3   0   9      687.39      701.12     10.43 o 
  -2   0   9        0.89        1.55      0.41 o 
  -1   0   9       82.79       91.42      1.85 o 
   0   0   9     1181.74     1261.60     12.85 o 
   1   0   9       40.05       34.78      1.30 o 
   2   0   9       58.84       54.16      2.16 o 
   3   0   9        4.27        4.05      0.74 o 
   4   0   9      198.72      202.38      6.22 o 
   5   0   9       22.89       23.31      1.73 o 
   6   0   9       30.93       31.88      2.05 o 
   7   0   9        7.48        7.52      1.83 o 
   8   0   9        5.20        3.61      1.95 o 
  -9   1   9        0.24        2.14      1.04 o 
  -8   1   9        9.45        9.12      1.61 o 
  -7   1   9        9.90        7.69      1.49 o 
  -6   1   9        0.48        0.37      0.91 o 
  -5   1   9        0.48       -0.24      0.81 o 
  -4   1   9       20.00       19.32      1.37 o 
  -3   1   9      173.04      187.44      3.68 o 
  -2   1   9        0.62        0.04      0.36 o 
  -1   1   9        2.68        1.57      0.40 o 
   0   1   9      362.84      397.90      4.76 o 
   1   1   9      127.95      127.52      2.39 o 
   2   1   9       43.79       39.42      1.83 o 
   3   1   9      798.75      791.57     10.89 o 
   4   1   9       23.54       20.33      1.66 o 
   5   1   9        5.09        4.92      1.07 o 
   6   1   9        3.71        3.97      1.08 o 
   7   1   9        0.06       -1.02      1.02 o 
   8   1   9        7.50        7.53      3.24 o 
  -9   2   9        1.17        2.43      1.40 o 
  -8   2   9       37.82       42.68      3.05 o 
  -7   2   9       13.06       13.22      2.04 o 
  -6   2   9        1.77        1.84      1.19 o 
  -5   2   9       37.56       36.55      2.77 o 
  -4   2   9      101.25       87.20      4.30 o 
  -3   2   9      638.31      630.23      9.60 o 
  -2   2   9       32.02       32.45      1.20 o 
  -1   2   9       51.08       51.53      1.24 o 
   0   2   9       11.66       12.09      0.76 o 
   1   2   9      134.49      137.09      2.59 o 
   2   2   9       11.96       11.84      1.11 o 
   3   2   9        5.13        5.32      1.45 o 
   4   2   9        7.53        7.19      1.18 o 
   5   2   9       58.01       58.39      3.68 o 
   6   2   9        2.66        2.79      1.03 o 
   7   2   9        0.64       -0.03      0.74 o 
   8   2   9        4.25        4.05      2.13 o 
  -9   3   9       16.56       23.24      2.68 o 
  -8   3   9        6.61        7.36      1.87 o 
  -7   3   9       18.33       18.48      2.46 o 
  -6   3   9        0.24       -0.63      1.10 o 
  -5   3   9        3.15        2.89      0.75 o 
  -4   3   9       28.90       27.05      1.91 o 
  -3   3   9      260.88      266.48      6.30 o 
  -2   3   9        0.15       -0.50      0.50 o 
  -1   3   9      346.98      351.45      4.80 o 
   0   3   9       10.94       10.25      0.83 o 
   1   3   9      130.50      115.76      4.38 o 
   2   3   9        3.17        1.33      0.58 o 
   3   3   9       14.64       14.43      1.27 o 
   4   3   9        2.08        0.11      1.50 o 
   5   3   9       14.14       13.53      1.59 o 
   6   3   9        0.63        0.28      0.94 o 
   7   3   9        0.27        0.53      0.94 o 
  -9   4   9       14.20       17.22      2.57 o 
  -8   4   9        4.46        6.95      1.96 o 
  -7   4   9       49.99       47.07      3.60 o 
  -6   4   9        1.05        0.30      1.35 o 
  -5   4   9      157.36      142.62      4.99 o 
  -4   4   9        1.17        0.53      0.81 o 
  -3   4   9      343.27      336.72      7.77 o 
  -2   4   9        3.88        1.69      1.30 o 
  -1   4   9      637.05      635.96      9.00 o 
   0   4   9        1.96        1.76      0.48 o 
   1   4   9       67.90       70.45      3.10 o 
   2   4   9       58.91       50.63      2.35 o 
   3   4   9      157.38      164.24      4.22 o 
   4   4   9        0.13       -0.81      0.81 o 
   5   4   9        8.14        8.21      1.41 o 
   6   4   9        8.39        9.98      2.39 o 
   7   4   9        3.78        5.48      1.25 o 
  -8   5   9        2.30        2.39      1.78 o 
  -7   5   9        3.06        3.59      1.82 o 
  -6   5   9       18.84       16.71      2.80 o 
  -5   5   9       19.87       15.39      2.66 o 
  -4   5   9       98.93       88.34      3.46 o 
  -3   5   9      206.52      176.56      7.41 o 
  -2   5   9      472.22      470.51      8.52 o 
  -1   5   9       46.88       49.21      3.49 o 
   0   5   9      267.15      278.99      4.43 o 
   1   5   9        0.22        1.47      0.62 o 
   2   5   9      122.01      136.00      2.86 o 
   3   5   9       95.76      103.22      3.62 o 
   4   5   9        3.36        3.98      1.15 o 
   5   5   9       13.90       14.15      1.91 o 
   6   5   9        9.13       11.95      1.72 o 
   7   5   9        0.13        1.69      1.08 o 
  -8   6   9        0.22        1.13      1.85 o 
  -7   6   9        7.65        5.26      2.23 o 
  -6   6   9       25.61       24.82      1.80 o 
  -5   6   9        1.76        2.65      1.11 o 
  -4   6   9       37.68       39.58      2.92 o 
  -3   6   9       94.27       84.65      3.78 o 
  -2   6   9      125.83      124.88      3.67 o 
  -1   6   9       23.96       26.71      1.59 o 
   0   6   9       43.43       39.47      2.14 o 
   1   6   9        1.46        1.35      0.72 o 
   2   6   9       40.77       50.31      2.41 o 
   3   6   9       94.33       84.19      2.86 o 
   4   6   9       52.02       51.33      3.21 o 
   5   6   9        0.09       -0.53      1.03 o 
   6   6   9        0.14        0.55      1.22 o 
  -8   7   9        0.43        2.63      2.04 o 
  -7   7   9        3.48        8.16      2.69 o 
  -6   7   9       23.70       23.21      2.09 o 
  -5   7   9        0.61        0.84      1.11 o 
  -4   7   9      173.40      158.20      8.79 o 
  -3   7   9      100.70       94.05      4.17 o 
  -2   7   9       18.02       16.75      1.10 o 
  -1   7   9        0.10       -0.60      0.74 o 
   0   7   9      129.09      136.55      6.64 o 
   1   7   9        0.32        0.80      0.90 o 
   2   7   9       94.62       87.46      2.59 o 
   3   7   9       16.11       15.12      1.60 o 
   4   7   9        5.23        3.96      1.39 o 
   5   7   9        8.15        7.58      1.57 o 
   6   7   9        0.98        0.03      1.12 o 
  -7   8   9       29.77       37.37      4.95 o 
  -6   8   9       35.85       39.17      4.75 o 
  -5   8   9        1.80        1.80      1.33 o 
  -4   8   9       25.04       24.84      2.74 o 
  -3   8   9        4.14        1.93      1.20 o 
  -2   8   9        3.99        3.76      1.50 o 
  -1   8   9        5.33        7.00      1.79 o 
   0   8   9        1.48        2.38      2.19 o 
   1   8   9       28.12       24.37      1.95 o 
   2   8   9        0.00        0.77      1.14 o 
   3   8   9        6.15        4.36      1.39 o 
   4   8   9       10.28       14.08      2.25 o 
   5   8   9        0.19       -0.50      1.14 o 
  -7   9   9       62.36       61.05      6.33 o 
  -6   9   9        3.26        3.79      1.49 o 
  -5   9   9       13.50       19.52      2.56 o 
  -4   9   9        0.22        1.84      1.54 o 
  -3   9   9        6.16        6.95      1.56 o 
  -2   9   9       78.81       85.00      4.32 o 
  -1   9   9        1.07        0.14      0.96 o 
   0   9   9        2.63        0.56      1.91 o 
   1   9   9       14.10       11.00      2.47 o 
   2   9   9        9.26        9.46      1.98 o 
   3   9   9       19.73       14.20      2.55 o 
   4   9   9        1.95        0.46      2.04 o 
  -6  10   9        7.31       11.31      1.99 o 
  -5  10   9       28.52       38.32      4.22 o 
  -4  10   9        0.20       -0.19      1.36 o 
  -3  10   9       20.38       19.27      4.23 o 
  -2  10   9        1.66       -0.64      1.46 o 
  -1  10   9        3.09        3.01      1.42 o 
   0  10   9        0.35       -1.11      1.11 o 
   1  10   9       14.17       15.65      2.12 o 
   2  10   9        9.36       11.34      1.88 o 
   3  10   9        1.29       -0.46      3.93 o 
  -5  11   9       25.67       26.45      4.06 o 
  -4  11   9        0.48        0.47      2.09 o 
  -3  11   9       12.65       12.99      2.60 o 
  -2  11   9        0.09        2.06      2.27 o 
  -1  11   9        5.80        5.06      2.54 o 
   0  11   9        2.88        1.46      1.52 o 
   1  11   9        1.95        1.02      1.38 o 
   2  11   9        0.98        3.76      2.34 o 
  -3  12   9        9.17       13.79      4.53 o 
  -2  12   9       20.18       20.25      2.95 o 
   0  12   9        0.68       -0.05      1.57 o 
   0 -15  10        0.04       -1.31      2.03 o 
   1 -15  10        4.28        5.96      1.98 o 
   3 -15  10        0.01        2.21      1.78 o 
  -2 -14  10        1.79        2.32      1.50 o 
  -1 -14  10        0.71       -1.02      1.49 o 
   0 -14  10        0.11        1.41      2.12 o 
   1 -14  10        1.61        1.91      1.66 o 
   2 -14  10       16.48       19.58      2.41 o 
   3 -14  10        2.56        2.02      2.77 o 
   4 -14  10        2.63        5.88      2.13 o 
  -4 -13  10        1.39        3.41      2.41 o 
  -3 -13  10        0.02       -1.27      1.27 o 
  -2 -13  10        1.11        3.32      1.43 o 
  -1 -13  10        1.70        1.84      1.29 o 
   0 -13  10       26.15       26.77      2.69 o 
   1 -13  10        1.28        0.99      1.97 o 
   2 -13  10        2.11        2.45      1.63 o 
   3 -13  10        7.33        9.48      2.20 o 
   4 -13  10        0.00       -0.76      1.43 o 
   5 -13  10       13.70       17.95      3.79 o 
   6 -13  10        0.28        0.51      2.10 o 
  -5 -12  10        1.09        1.37      1.44 o 
  -4 -12  10        0.05        1.58      1.54 o 
  -3 -12  10        4.09        4.12      1.75 o 
  -2 -12  10        2.77        5.09      2.07 o 
  -1 -12  10        1.28        1.98      0.92 o 
   0 -12  10       12.57       13.97      1.70 o 
   1 -12  10        0.01       -0.55      1.29 o 
   2 -12  10       15.03       16.33      1.79 o 
   3 -12  10        0.11       -0.52      1.33 o 
   4 -12  10       20.43       19.03      2.67 o 
   5 -12  10        0.72        1.09      1.69 o 
   6 -12  10        0.08       -1.04      1.40 o 
  -5 -11  10       10.74       12.86      2.15 o 
  -4 -11  10        0.16        2.51      1.43 o 
  -3 -11  10        4.95        4.29      1.57 o 
  -2 -11  10        5.84        6.79      1.26 o 
  -1 -11  10       18.73       17.55      1.46 o 
   0 -11  10        0.03        1.35      0.97 o 
   1 -11  10       34.64       31.74      3.37 o 
   2 -11  10        1.87        3.62      1.01 o 
   3 -11  10        2.92        2.31      1.46 o 
   4 -11  10        8.24        8.15      1.56 o 
   5 -11  10        0.24        0.55      1.73 o 
   6 -11  10       16.96       18.43      2.67 o 
   7 -11  10        4.62        5.24      2.10 o 
  -6 -10  10        1.22        1.03      1.10 o 
  -5 -10  10        0.34        2.06      1.66 o 
  -4 -10  10        2.43        2.23      1.36 o 
  -3 -10  10        0.36        1.71      1.23 o 
  -2 -10  10        2.06        2.94      1.53 o 
  -1 -10  10       66.25       63.76      2.83 o 
   0 -10  10      139.55      125.26      3.56 o 
   1 -10  10       25.17       23.26      4.82 o 
   2 -10  10        5.18        3.98      1.14 o 
   3 -10  10        0.14       -0.71      0.74 o 
   4 -10  10        4.58        2.25      1.50 o 
   5 -10  10        2.87        2.11      3.72 o 
   6 -10  10       18.68       23.71      2.78 o 
   7 -10  10        1.95        1.62      1.39 o 
  -6  -9  10        0.09        0.36      1.39 o 
  -5  -9  10       17.40       20.50      2.22 o 
  -4  -9  10        0.86        0.42      1.10 o 
  -3  -9  10        0.64       -0.62      0.96 o 
  -2  -9  10       55.94       55.98      2.70 o 
  -1  -9  10        0.42        0.32      0.64 o 
   0  -9  10       24.96       22.13      1.41 o 
   1  -9  10      375.60      369.77      7.32 o 
   2  -9  10       25.41       23.80      1.47 o 
   3  -9  10        9.01       10.51      1.24 o 
   4  -9  10       28.47       29.45      3.00 o 
   5  -9  10       95.89       89.76      5.19 o 
   6  -9  10        0.01       -0.33      1.16 o 
   7  -9  10        0.16        1.57      1.27 o 
   8  -9  10       11.69       15.94      3.65 o 
  -7  -8  10        1.12        1.72      1.75 o 
  -6  -8  10        1.98       -0.01      1.54 o 
  -5  -8  10       19.84       26.11      2.91 o 
  -4  -8  10       10.68        8.92      1.64 o 
  -3  -8  10        3.23        1.61      1.05 o 
  -2  -8  10        1.21        2.74      0.95 o 
  -1  -8  10       11.63       11.66      1.02 o 
   0  -8  10       22.12       16.91      1.20 o 
   1  -8  10      176.62      179.85      3.49 o 
   2  -8  10      470.44      462.74      6.60 o 
   3  -8  10       65.14       66.45      6.47 o 
   4  -8  10      302.62      275.92      6.19 o 
   5  -8  10        1.97        1.01      0.95 o 
   6  -8  10       11.32       16.96      2.19 o 
   7  -8  10        5.21        5.48      1.34 o 
   8  -8  10       33.04       30.66      4.38 o 
  -7  -7  10        4.85        7.79      2.34 o 
  -6  -7  10       12.41       14.16      2.72 o 
  -5  -7  10       29.10       32.96      4.14 o 
  -4  -7  10        8.97        8.08      1.64 o 
  -3  -7  10        0.65        0.20      0.80 o 
  -2  -7  10       45.07       46.39      2.42 o 
  -1  -7  10       84.75       75.73      1.99 o 
   0  -7  10        6.91        8.50      1.12 o 
   1  -7  10      128.35      134.69      2.38 o 
   2  -7  10      303.01      281.39      4.47 o 
   3  -7  10       16.34       20.91      1.50 o 
   4  -7  10       32.97       30.66      2.15 o 
   5  -7  10      114.39      113.36      3.63 o 
   6  -7  10       27.30       27.96      2.16 o 
   7  -7  10        6.96        9.73      2.37 o 
   8  -7  10        0.00        0.27      2.06 o 
  -8  -6  10        0.07        1.39      1.55 o 
  -7  -6  10        0.19       -0.65      1.45 o 
  -6  -6  10       26.19       26.68      3.27 o 
  -5  -6  10        0.08        0.00      0.71 o 
  -4  -6  10        3.76        2.10      1.27 o 
  -3  -6  10      272.18      260.91      6.46 o 
  -2  -6  10      134.56      122.89      3.26 o 
  -1  -6  10        0.07        0.65      0.51 o 
   0  -6  10      358.36      326.98      4.84 o 
   1  -6  10        0.09       -0.48      0.58 o 
   2  -6  10       78.08       73.60      1.93 o 
   3  -6  10       90.76       82.44      2.49 o 
   4  -6  10       12.97       13.93      1.46 o 
   5  -6  10      111.54      105.29      3.40 o 
   6  -6  10        5.54        7.09      1.22 o 
   7  -6  10       13.03       14.34      1.45 o 
   8  -6  10        6.54        5.64      2.68 o 
  -8  -5  10        1.98        1.83      1.53 o 
  -7  -5  10        7.46        7.39      1.55 o 
  -6  -5  10        5.03        4.61      1.69 o 
  -5  -5  10        1.17        1.95      0.74 o 
  -4  -5  10      223.80      208.56      5.23 o 
  -3  -5  10        2.15        2.13      0.82 o 
  -2  -5  10       26.10       27.86      1.62 o 
  -1  -5  10       73.94       66.12      1.67 o 
   0  -5  10      237.61      255.38      3.96 o 
   1  -5  10      225.24      227.21      3.09 o 
   2  -5  10       19.21       16.62      1.04 o 
   3  -5  10       54.46       53.26      1.88 o 
   4  -5  10        8.74        7.34      1.18 o 
   5  -5  10       21.14       24.27      1.87 o 
   6  -5  10        0.05       -0.87      0.87 o 
   7  -5  10       25.69       24.55      1.75 o 
   8  -5  10        0.49        2.32      2.01 o 
  -8  -4  10        0.04        1.35      1.44 o 
  -7  -4  10        4.43        5.18      1.32 o 
  -6  -4  10        0.18        0.85      1.09 o 
  -5  -4  10       70.80       64.11      3.74 o 
  -4  -4  10        0.55        0.84      0.71 o 
  -3  -4  10        1.63        1.57      2.11 o 
  -2  -4  10       34.96       30.01      1.35 o 
  -1  -4  10     2022.86     2108.82     22.97 o 
   0  -4  10        0.80        1.20      0.59 o 
   1  -4  10       50.05       51.89      1.43 o 
   2  -4  10      573.40      620.41      7.79 o 
   3  -4  10       96.80       80.85      2.24 o 
   4  -4  10       59.35       55.52      2.29 o 
   5  -4  10       63.42       66.28      3.78 o 
   6  -4  10        0.03       -0.17      0.90 o 
   7  -4  10        8.85        8.57      1.06 o 
   8  -4  10        4.92        3.52      1.73 o 
  -8  -3  10        0.94        1.15      1.34 o 
  -7  -3  10        3.88        2.14      1.33 o 
  -6  -3  10        0.45       -0.08      1.09 o 
  -5  -3  10        6.22        8.79      1.64 o 
  -4  -3  10       14.58       15.32      1.35 o 
  -3  -3  10      520.68      475.96      9.29 o 
  -2  -3  10       19.85       30.61      1.23 o 
  -1  -3  10      221.98      211.50      3.18 o 
   0  -3  10       65.10       61.27      2.28 o 
   1  -3  10       17.10       17.25      0.82 o 
   2  -3  10      177.69      179.24      3.01 o 
   3  -3  10        0.15        1.80      0.58 o 
   4  -3  10       33.18       27.88      2.04 o 
   5  -3  10      248.31      229.69      5.21 o 
   6  -3  10       40.63       37.00      2.08 o 
   7  -3  10       20.19       19.38      2.52 o 
   8  -3  10       25.18       24.41      2.92 o 
  -9  -2  10        0.20        2.81      1.18 o 
  -8  -2  10        0.44        1.86      1.26 o 
  -7  -2  10        2.55        3.18      1.34 o 
  -6  -2  10      241.05      225.87      7.57 o 
  -5  -2  10        1.02        0.33      0.97 o 
  -4  -2  10      331.67      325.50      6.54 o 
  -3  -2  10       64.31       60.73      3.76 o 
  -2  -2  10      135.58      141.14      2.68 o 
  -1  -2  10      157.25      162.18      2.82 o 
   0  -2  10       33.47       27.45      0.98 o 
   1  -2  10      693.75      703.55     11.18 o 
   2  -2  10        0.35       -0.20      0.41 o 
   3  -2  10       17.05       14.06      1.11 o 
   4  -2  10       77.31       73.08      2.61 o 
   5  -2  10       49.72       49.02      2.29 o 
   6  -2  10       11.11       12.01      1.77 o 
   7  -2  10        6.65        8.91      1.90 o 
   8  -2  10       11.23        9.36      2.47 o 
  -9  -1  10       20.44       24.20      2.33 o 
  -8  -1  10        1.15        2.88      1.24 o 
  -7  -1  10       97.06       92.98      4.21 o 
  -6  -1  10        0.12       -0.48      0.92 o 
  -5  -1  10       12.97        8.06      1.53 o 
  -4  -1  10      134.72      127.89      2.66 o 
  -3  -1  10      503.42      471.96      7.61 o 
  -2  -1  10      280.57      296.18      7.07 o 
  -1  -1  10      170.95      167.28      2.64 o 
   0  -1  10      183.46      214.85      3.01 o 
   1  -1  10       51.77       56.99      1.39 o 
   2  -1  10       54.50       55.15      1.50 o 
   3  -1  10        1.70        1.38      0.59 o 
   4  -1  10      159.31      139.58      4.20 o 
   5  -1  10        0.75        1.48      0.82 o 
   6  -1  10       31.73       31.81      2.12 o 
   7  -1  10        0.99        0.49      2.94 o 
   8  -1  10        0.02       -0.19      1.35 o 
  -9   0  10       10.63       12.05      1.79 o 
  -8   0  10        0.00        2.05      1.14 o 
  -7   0  10       19.36       20.92      2.29 o 
  -6   0  10       70.05       81.82      3.90 o 
  -5   0  10        0.59        0.59      0.97 o 
  -4   0  10       57.20       62.77      1.77 o 
  -3   0  10      194.93      211.61      4.12 o 
  -2   0  10      263.51      236.45      3.86 o 
  -1   0  10       48.00       46.37      1.23 o 
   0   0  10       10.37       13.97      0.79 o 
   1   0  10      100.17       91.70      1.80 o 
   2   0  10       94.85      105.64      2.18 o 
   3   0  10       30.35       26.10      1.52 o 
   4   0  10       31.30       29.15      1.98 o 
   5   0  10        3.38        3.41      0.96 o 
   6   0  10       35.15       38.19      3.81 o 
   7   0  10        1.48        1.69      1.18 o 
   8   0  10       12.45       10.12      2.24 o 
  -9   1  10        3.47        3.90      1.38 o 
  -8   1  10        1.30        1.37      1.21 o 
  -7   1  10        3.76        4.00      1.36 o 
  -6   1  10       32.88       35.22      2.65 o 
  -5   1  10        3.23        2.75      1.18 o 
  -4   1  10       19.10       23.72      1.84 o 
  -3   1  10       20.57       24.74      2.09 o 
  -2   1  10       22.94       25.70      1.25 o 
  -1   1  10       58.93       62.11      1.32 o 
   0   1  10     1396.16     1451.44     14.81 o 
   1   1  10      301.82      321.60      7.89 o 
   2   1  10      228.77      217.79      5.47 o 
   3   1  10      320.04      302.62      5.29 o 
   4   1  10        3.71        4.45      1.12 o 
   5   1  10        7.29        9.29      1.37 o 
   6   1  10       14.61       18.69      1.77 o 
   7   1  10        9.70       11.76      3.17 o 
   8   1  10        3.43        3.89      1.81 o 
  -9   2  10        3.48        5.11      1.65 o 
  -8   2  10       43.87       48.45      3.44 o 
  -7   2  10        1.15        0.92      1.24 o 
  -6   2  10       46.26       44.78      3.18 o 
  -5   2  10       39.67       39.95      1.21 o 
  -4   2  10       14.32       16.37      1.49 o 
  -3   2  10        0.19       -0.26      0.64 o 
  -2   2  10        4.55        7.42      1.06 o 
  -1   2  10       89.82       96.73      1.99 o 
   0   2  10      184.32      171.53      2.54 o 
   1   2  10       15.89       20.36      1.16 o 
   2   2  10       18.40       18.68      1.11 o 
   3   2  10       32.69       32.65      1.79 o 
   4   2  10        5.86        7.57      1.25 o 
   5   2  10        0.92        0.87      0.89 o 
   6   2  10        2.36        1.98      1.05 o 
   7   2  10        0.14        0.71      0.94 o 
   8   2  10        1.37        0.47      1.47 o 
  -8   3  10        0.93        1.60      1.44 o 
  -7   3  10        0.03        1.31      1.39 o 
  -6   3  10       42.32       47.39      3.47 o 
  -5   3  10       80.96       70.21      2.54 o 
  -4   3  10       71.02       63.04      2.66 o 
  -3   3  10       33.87       33.30      2.36 o 
  -2   3  10       51.69       47.51      3.22 o 
  -1   3  10      113.37      114.47      2.27 o 
   0   3  10       88.07       90.52      1.78 o 
   1   3  10        8.45        8.44      0.98 o 
   2   3  10       31.65       36.39      1.84 o 
   3   3  10       29.13       32.08      2.52 o 
   4   3  10       34.75       34.39      2.36 o 
   5   3  10       25.55       28.43      2.22 o 
   6   3  10       15.80       21.93      2.05 o 
   7   3  10        4.05        4.71      1.44 o 
  -8   4  10        1.06        0.85      1.62 o 
  -7   4  10       30.62       28.54      3.31 o 
  -6   4  10      104.01       92.12      5.13 o 
  -5   4  10       96.71       78.67      2.98 o 
  -4   4  10       81.19       81.20      3.23 o 
  -3   4  10      197.34      183.80      5.32 o 
  -2   4  10        0.08       -0.72      0.75 o 
  -1   4  10      132.95      129.86      3.46 o 
   0   4  10        8.07        6.91      0.93 o 
   1   4  10       17.99       15.10      1.10 o 
   2   4  10        0.56        1.57      0.64 o 
   3   4  10       72.88       71.97      2.50 o 
   4   4  10       14.11       15.91      1.86 o 
   5   4  10       12.06       12.15      1.89 o 
   6   4  10        0.04       -0.17      1.04 o 
   7   4  10        1.84        3.84      1.27 o 
  -8   5  10        6.42        8.83      2.51 o 
  -7   5  10        0.38        0.30      1.60 o 
  -6   5  10        4.02        3.72      1.96 o 
  -5   5  10       16.00       11.96      1.58 o 
  -4   5  10        2.51        1.59      1.03 o 
  -3   5  10       69.43       68.65      3.26 o 
  -2   5  10      455.22      429.24      8.07 o 
  -1   5  10       19.00       17.89      1.50 o 
   0   5  10       24.87       21.76      1.67 o 
   1   5  10        0.01        0.03      0.75 o 
   2   5  10        0.59       -0.04      0.78 o 
   3   5  10       17.07       13.90      1.63 o 
   4   5  10       47.21       44.25      2.92 o 
   5   5  10       18.55       21.73      2.21 o 
   6   5  10        1.26        0.68      1.14 o 
  -8   6  10        3.22        4.13      2.11 o 
  -7   6  10       15.21       16.01      3.11 o 
  -6   6  10        0.37        1.17      0.87 o 
  -5   6  10       45.72       45.38      2.81 o 
  -4   6  10        9.82       11.36      1.79 o 
  -3   6  10       17.12       17.29      2.20 o 
  -2   6  10        0.11        0.22      0.87 o 
  -1   6  10      134.13      133.28      3.26 o 
   1   6  10        4.70        1.38      0.91 o 
   2   6  10        0.13        0.97      0.71 o 
   3   6  10       19.44       19.49      1.72 o 
   4   6  10       83.64       90.54      3.92 o 
   5   6  10        0.08       -0.63      1.08 o 
   6   6  10        2.12        1.86      1.34 o 
  -7   7  10       24.99       27.45      4.14 o 
  -6   7  10        8.19        6.13      1.34 o 
  -5   7  10        5.67        6.30      2.26 o 
  -4   7  10       10.20        8.23      1.74 o 
  -3   7  10        5.19        4.40      1.51 o 
  -2   7  10      126.32      123.75      4.04 o 
  -1   7  10       14.00       11.38      1.43 o 
   0   7  10        5.50        4.84      1.39 o 
   1   7  10        0.42       -0.25      0.90 o 
   2   7  10        0.75        4.05      1.10 o 
   3   7  10        1.29        2.93      1.22 o 
   4   7  10       19.23       16.37      2.08 o 
   5   7  10        0.45        1.99      1.26 o 
  -7   8  10        2.58        4.36      2.53 o 
  -6   8  10        0.24        0.13      1.16 o 
  -5   8  10       15.74       13.89      2.19 o 
  -4   8  10       42.16       41.78      4.46 o 
  -3   8  10        3.65        3.96      1.45 o 
  -2   8  10       55.60       58.02      3.22 o 
  -1   8  10       59.44       56.69      3.23 o 
   0   8  10       21.55       20.04      2.18 o 
   1   8  10       17.72       19.24      2.15 o 
   2   8  10       14.54       16.92      1.87 o 
   3   8  10        1.56        0.85      2.39 o 
   4   8  10        3.75        5.26      1.51 o 
   5   8  10        1.17        2.81      1.45 o 
  -6   9  10        6.62        6.12      2.72 o 
  -5   9  10        7.14        5.96      2.75 o 
  -4   9  10        2.22        1.24      2.09 o 
  -3   9  10        2.46        3.46      1.40 o 
  -2   9  10       63.12       65.64      4.16 o 
  -1   9  10        2.69        5.05      1.27 o 
   0   9  10        7.75        5.35      2.27 o 
   1   9  10        6.84        8.91      2.21 o 
   2   9  10        9.30       11.53      2.98 o 
   3   9  10        0.33        3.99      1.75 o 
   4   9  10        1.08        4.21      1.94 o 
  -6  10  10        2.77        1.63      1.76 o 
  -5  10  10        0.67        3.23      1.71 o 
  -4  10  10       10.63       10.71      2.91 o 
  -3  10  10        0.01       -1.25      1.25 o 
  -2  10  10        1.69        1.00      1.89 o 
  -1  10  10       12.53       15.62      1.98 o 
   0  10  10        2.46        3.08      1.50 o 
   1  10  10       11.11       13.23      2.07 o 
   2  10  10        3.43        2.90      1.42 o 
   3  10  10        0.45        0.06      1.99 o 
  -4  11  10        0.10       -0.69      2.07 o 
  -3  11  10        1.04        1.47      1.86 o 
  -2  11  10        1.16        3.74      1.90 o 
  -1  11  10        1.46        2.39      1.51 o 
   0  11  10        4.34        4.40      1.72 o 
   1  11  10        2.06        0.75      1.51 o 
  -2  12  10        1.72        1.41      2.15 o 
   1 -15  11        0.42       -1.09      2.45 o 
  -2 -14  11        0.06        1.27      1.40 o 
  -1 -14  11       20.76       20.66      2.42 o 
   0 -14  11        7.99        9.29      1.98 o 
   1 -14  11        3.35        5.25      1.90 o 
   2 -14  11       11.01       13.91      2.16 o 
   3 -14  11       18.91       23.41      3.14 o 
   4 -14  11        0.42        2.83      1.86 o 
  -4 -13  11        4.85        3.97      1.80 o 
  -3 -13  11        4.91        7.36      2.06 o 
  -2 -13  11        0.81        1.97      1.33 o 
  -1 -13  11       13.81       16.01      2.09 o 
   0 -13  11       12.84       12.99      2.23 o 
   1 -13  11        2.78        3.59      1.60 o 
   2 -13  11       12.46       12.00      2.00 o 
   3 -13  11        5.12        5.66      3.66 o 
   4 -13  11       13.57       17.72      2.75 o 
   5 -13  11        0.01        1.45      2.29 o 
  -4 -12  11        3.50        2.95      1.68 o 
  -3 -12  11        0.03       -1.02      1.14 o 
  -2 -12  11        0.00        0.17      1.20 o 
  -1 -12  11        1.63        3.57      1.38 o 
   0 -12  11        8.51       11.63      1.62 o 
   1 -12  11        1.02        1.83      1.24 o 
   2 -12  11       18.16       20.89      1.98 o 
   3 -12  11        9.74       12.07      2.30 o 
   4 -12  11       10.51        7.60      1.95 o 
   5 -12  11       38.09       39.49      3.92 o 
   6 -12  11       11.41       14.02      3.89 o 
  -5 -11  11       15.89       14.60      2.28 o 
  -4 -11  11        8.18       11.70      2.15 o 
  -3 -11  11        0.80       -0.47      1.40 o 
  -2 -11  11        0.64       -0.83      0.86 o 
  -1 -11  11        0.72        0.42      0.85 o 
   0 -11  11        2.81        2.54      0.92 o 
   1 -11  11       18.62       21.66      1.94 o 
   2 -11  11       59.69       68.45      2.50 o 
   3 -11  11        5.05        2.35      1.54 o 
   4 -11  11       15.90       18.86      2.16 o 
   5 -11  11       10.19        9.14      2.33 o 
   6 -11  11        4.69        4.86      1.86 o 
   7 -11  11        0.49        3.67      1.52 o 
  -6 -10  11        5.82        7.35      1.41 o 
  -5 -10  11        0.13       -0.25      1.18 o 
  -4 -10  11        9.52        6.60      1.64 o 
  -3 -10  11        4.20        5.33      1.62 o 
  -2 -10  11       22.41       24.80      1.90 o 
  -1 -10  11       25.67       25.34      1.51 o 
   0 -10  11       11.82       10.70      1.46 o 
   1 -10  11       52.85       47.52      3.40 o 
   2 -10  11        1.29        2.91      0.93 o 
   3 -10  11        3.06        3.04      1.02 o 
   4 -10  11        5.28        5.46      1.40 o 
   5 -10  11        0.46       -1.12      1.20 o 
   6 -10  11        6.28        7.41      1.90 o 
   7 -10  11        0.38        1.79      1.41 o 
  -6  -9  11        2.08        1.40      1.82 o 
  -5  -9  11        0.36       -0.89      1.00 o 
  -4  -9  11        4.29        6.25      2.56 o 
  -3  -9  11        0.40        0.07      1.04 o 
  -2  -9  11        4.59        6.81      1.21 o 
  -1  -9  11       16.57       18.01      1.24 o 
   0  -9  11       14.18       13.65      1.67 o 
   1  -9  11        0.38        2.40      0.99 o 
   2  -9  11       48.66       46.37      1.93 o 
   3  -9  11       27.70       34.21      2.08 o 
   4  -9  11       66.16       69.12      3.01 o 
   5  -9  11       73.83       76.75      3.72 o 
   6  -9  11        4.03        1.80      1.47 o 
   7  -9  11        1.66        2.14      1.52 o 
  -7  -8  11        5.58        4.62      2.04 o 
  -6  -8  11        0.40        0.23      1.76 o 
  -5  -8  11       13.11       13.29      1.79 o 
  -4  -8  11        1.84        3.06      1.18 o 
  -3  -8  11       25.14       27.13      2.49 o 
  -2  -8  11       17.02       16.72      1.44 o 
  -1  -8  11       71.59       72.98      2.60 o 
   0  -8  11       41.26       47.18      2.22 o 
   1  -8  11      385.12      354.52      6.12 o 
   2  -8  11        0.19       -0.50      0.60 o 
   3  -8  11        4.24        6.54      0.75 o 
   4  -8  11       73.02       74.86      3.03 o 
   5  -8  11        0.05        0.85      0.95 o 
   6  -8  11       18.08       17.29      1.90 o 
   7  -8  11        6.27        6.85      1.54 o 
   8  -8  11        7.18        3.45      2.32 o 
  -7  -7  11       25.20       23.78      3.35 o 
  -6  -7  11        4.10        5.11      2.03 o 
  -5  -7  11        4.90        5.47      1.21 o 
  -4  -7  11       66.37       62.38      7.32 o 
  -3  -7  11        1.70        1.82      0.96 o 
  -2  -7  11        0.01        0.33      0.62 o 
  -1  -7  11        7.55        6.62      0.86 o 
   0  -7  11      218.76      208.43      3.69 o 
   1  -7  11      482.94      491.09      7.94 o 
   2  -7  11      215.83      214.32      3.80 o 
   3  -7  11       37.11       38.34      1.35 o 
   4  -7  11        5.03        4.91      1.17 o 
   5  -7  11       59.41       53.57      3.03 o 
   6  -7  11        0.49        0.49      0.90 o 
   7  -7  11        0.07        0.68      0.95 o 
   8  -7  11        0.08        0.22      1.97 o 
  -8  -6  11        0.57        5.64      1.88 o 
  -7  -6  11       13.00       17.57      2.83 o 
  -6  -6  11       13.41       14.80      2.58 o 
  -5  -6  11        3.50        4.14      1.00 o 
  -4  -6  11       21.04       21.59      1.89 o 
  -3  -6  11      145.63      131.41      4.23 o 
  -2  -6  11       40.46       40.53      1.91 o 
  -1  -6  11      507.29      490.39      6.54 o 
   0  -6  11      553.06      507.91      6.24 o 
   1  -6  11       66.31       57.04      1.48 o 
   2  -6  11        0.03       -0.09      0.59 o 
   3  -6  11       11.22       12.97      1.25 o 
   4  -6  11       12.22       11.18      1.40 o 
   5  -6  11        7.65        7.71      1.27 o 
   6  -6  11        2.49        4.49      1.11 o 
   7  -6  11        3.49        4.30      1.09 o 
   8  -6  11       12.60       17.92      2.82 o 
  -8  -5  11        1.68        2.13      1.71 o 
  -7  -5  11        1.01       -0.33      1.28 o 
  -6  -5  11       16.74       17.97      2.60 o 
  -5  -5  11       18.44       20.17      1.96 o 
  -4  -5  11      374.33      366.17      7.93 o 
  -3  -5  11       61.81       69.47      6.55 o 
  -2  -5  11       55.74       56.91      1.99 o 
  -1  -5  11       57.53       52.96      1.50 o 
   0  -5  11      207.20      216.86      3.60 o 
   1  -5  11      825.75      814.25      8.39 o 
   2  -5  11      933.52      895.73     10.86 o 
   3  -5  11       11.49        9.93      1.05 o 
   4  -5  11      112.45      106.52      3.38 o 
   5  -5  11        1.34        0.89      0.83 o 
   6  -5  11       18.67       18.73      1.75 o 
   7  -5  11       11.26       10.44      1.36 o 
   8  -5  11       19.46       21.44      2.82 o 
  -8  -4  11        0.72       -0.62      1.38 o 
  -7  -4  11        1.15        1.61      1.37 o 
  -6  -4  11        8.52        6.29      1.74 o 
  -5  -4  11        0.05        0.27      1.11 o 
  -4  -4  11      192.84      183.60      5.23 o 
  -3  -4  11       14.62       16.05      2.16 o 
  -2  -4  11      199.88      187.39      3.52 o 
  -1  -4  11      465.51      450.94      5.90 o 
   0  -4  11       10.33        6.99      0.90 o 
   1  -4  11      343.78      346.73      4.20 o 
   2  -4  11       97.29       92.89      2.12 o 
   3  -4  11       19.95       18.98      1.34 o 
   4  -4  11      135.66      123.75      6.47 o 
   5  -4  11        1.28        1.03      0.86 o 
   6  -4  11        0.07        0.53      0.84 o 
   7  -4  11        6.87        6.51      1.10 o 
   8  -4  11       30.22       35.02      3.82 o 
  -8  -3  11        2.72        2.28      1.54 o 
  -7  -3  11        0.19        2.25      1.40 o 
  -6  -3  11        2.21        0.37      1.21 o 
  -5  -3  11        1.48        1.52      1.13 o 
  -4  -3  11       20.45       20.00      2.00 o 
  -3  -3  11      134.86      124.56      3.11 o 
  -2  -3  11       42.42       40.63      1.46 o 
  -1  -3  11      146.72      166.72      3.08 o 
   0  -3  11       74.48       80.14      1.89 o 
   1  -3  11      168.51      178.63      2.77 o 
   2  -3  11      350.36      346.50      4.96 o 
   3  -3  11       53.04       48.75      1.85 o 
   4  -3  11       51.62       48.15      2.28 o 
   5  -3  11       74.36       77.28      2.88 o 
   6  -3  11       37.79       32.39      2.20 o 
   7  -3  11        5.53        5.92      1.07 o 
   8  -3  11        6.64        6.97      2.02 o 
  -8  -2  11        5.47        5.31      1.59 o 
  -7  -2  11       55.51       48.39      3.30 o 
  -6  -2  11      235.68      229.07      7.88 o 
  -5  -2  11       16.18       20.66      2.39 o 
  -4  -2  11      380.43      344.99      7.13 o 
  -3  -2  11      373.65      334.55      5.97 o 
  -2  -2  11        3.50        4.44      0.81 o 
  -1  -2  11      538.90      571.72      7.06 o 
   0  -2  11      486.60      553.19      7.84 o 
   1  -2  11      127.38      117.73      2.16 o 
   2  -2  11        3.25        3.46      0.62 o 
   3  -2  11        0.66       -0.06      0.70 o 
   4  -2  11        9.81       11.28      1.40 o 
   5  -2  11        0.30        2.23      0.97 o 
   6  -2  11        4.86        4.75      1.05 o 
   7  -2  11        0.36        0.39      0.79 o 
   8  -2  11        1.69        1.84      1.64 o 
  -8  -1  11        8.66       12.08      2.00 o 
  -7  -1  11       66.05       66.88      3.70 o 
  -6  -1  11       28.48       27.70      2.71 o 
  -5  -1  11      193.87      164.66      6.22 o 
  -4  -1  11        0.70        2.20      1.16 o 
  -3  -1  11        8.02       10.24      1.03 o 
  -2  -1  11       10.45       14.36      1.02 o 
  -1  -1  11      150.77      171.75      2.79 o 
   0  -1  11      736.31      744.53     16.86 o 
   1  -1  11      443.15      441.69      5.40 o 
   2  -1  11       11.27        9.13      0.82 o 
   3  -1  11       28.19       34.93      1.75 o 
   4  -1  11       12.95       10.54      1.55 o 
   5  -1  11        2.83        2.58      1.24 o 
   6  -1  11       14.79       14.15      1.58 o 
   7  -1  11        0.35        0.12      0.80 o 
   8  -1  11        2.04        3.82      1.76 o 
  -9   0  11        5.24        7.20      1.60 o 
  -8   0  11        1.72        4.89      1.52 o 
  -7   0  11        7.80        8.21      1.71 o 
  -6   0  11        9.45        8.01      1.67 o 
  -5   0  11       94.94       89.49      4.36 o 
  -4   0  11      234.85      222.07      4.37 o 
  -3   0  11      117.19      103.13      2.70 o 
  -2   0  11      263.49      254.33      4.21 o 
  -1   0  11      234.60      236.66      3.53 o 
   0   0  11      416.84      448.79      5.42 o 
   1   0  11        3.91        6.43      0.66 o 
   2   0  11        5.27        3.46      0.65 o 
   3   0  11      227.65      214.83      4.23 o 
   4   0  11       38.54       38.91      2.35 o 
   5   0  11       14.22       11.83      1.44 o 
   6   0  11       18.20       17.80      1.78 o 
   7   0  11        0.94        1.26      0.88 o 
   8   0  11        2.38       -1.11      1.34 o 
  -9   1  11        7.04        9.76      1.84 o 
  -8   1  11       11.15        9.29      1.91 o 
  -7   1  11       20.38       22.22      2.66 o 
  -6   1  11       52.64       54.94      3.43 o 
  -5   1  11       35.94       33.52      2.73 o 
  -4   1  11        1.87        3.77      0.88 o 
  -3   1  11      221.99      214.15      4.33 o 
  -2   1  11       47.79       45.07      1.54 o 
  -1   1  11       32.98       32.16      1.04 o 
   0   1  11        0.02        0.60      0.45 o 
   1   1  11       12.77       11.68      0.77 o 
   2   1  11       42.36       39.13      2.34 o 
   3   1  11      198.15      189.47      8.99 o 
   4   1  11        0.57        1.63      0.83 o 
   5   1  11       14.92       15.96      1.69 o 
   6   1  11        1.03        1.43      1.04 o 
   7   1  11        4.67        3.51      1.09 o 
   8   1  11        1.30       -0.34      1.33 o 
  -8   2  11       26.79       32.23      3.32 o 
  -7   2  11       10.35       12.69      2.23 o 
  -6   2  11        0.22        0.60      1.17 o 
  -5   2  11       25.61       26.33      1.57 o 
  -4   2  11        5.53        4.93      1.06 o 
  -3   2  11      210.70      195.00      5.26 o 
  -2   2  11      121.83      109.01      3.04 o 
  -1   2  11        3.23        4.20      0.59 o 
   0   2  11       48.44       43.17      1.25 o 
   1   2  11        0.07        0.40      0.44 o 
   2   2  11       21.45       22.89      1.28 o 
   3   2  11       16.05       11.92      1.22 o 
   4   2  11        9.41       11.44      1.60 o 
   5   2  11        9.44       10.30      1.52 o 
   6   2  11        0.60        1.26      1.03 o 
   7   2  11        0.07        1.46      1.05 o 
  -8   3  11       17.63       12.86      2.53 o 
  -7   3  11        4.10        2.61      1.65 o 
  -6   3  11       40.25       44.50      4.05 o 
  -5   3  11        0.02        0.50      0.80 o 
  -4   3  11      102.10      103.67      5.44 o 
  -3   3  11      168.14      172.50      5.07 o 
  -2   3  11      247.74      237.92      5.13 o 
  -1   3  11        3.45        5.31      0.71 o 
   0   3  11        2.57        6.50      1.37 o 
   1   3  11      216.27      215.91      6.72 o 
   2   3  11       76.57       69.60      2.35 o 
   3   3  11        4.64        3.69      0.89 o 
   4   3  11        3.59        5.10      1.25 o 
   5   3  11        2.83        2.74      1.14 o 
   6   3  11       10.40       12.60      1.75 o 
   7   3  11        7.25        9.39      1.54 o 
  -8   4  11        2.67        0.36      1.63 o 
  -7   4  11        3.56        6.13      2.03 o 
  -6   4  11       87.33       86.05      5.15 o 
  -5   4  11      139.69      131.92      6.39 o 
  -4   4  11       16.71       16.78      1.84 o 
  -3   4  11       23.81       22.88      2.17 o 
  -2   4  11       73.25       71.87      3.81 o 
  -1   4  11        0.19        0.23      0.59 o 
   0   4  11       31.94       40.78      2.46 o 
   1   4  11      185.16      168.72      3.29 o 
   2   4  11       14.68       19.44      1.26 o 
   3   4  11       19.52       22.11      1.69 o 
   4   4  11        1.27       -0.34      0.89 o 
   5   4  11        3.01        4.04      1.37 o 
   6   4  11        0.15        1.57      1.53 o 
   7   4  11        2.80        2.44      1.20 o 
  -8   5  11        4.48        4.86      2.22 o 
  -7   5  11        1.64        5.24      2.22 o 
  -6   5  11       14.43        8.88      2.57 o 
  -5   5  11       30.06       27.94      3.73 o 
  -4   5  11       68.76       70.23      3.70 o 
  -3   5  11        5.75        3.85      1.29 o 
  -2   5  11       14.86       18.69      1.75 o 
  -1   5  11        0.81        0.86      0.66 o 
   0   5  11        0.15        0.92      0.60 o 
   1   5  11        0.07        0.04      0.63 o 
   2   5  11        8.81        6.48      0.89 o 
   3   5  11       41.36       45.35      2.45 o 
   4   5  11        1.04       -0.47      1.22 o 
   5   5  11        2.14        5.74      1.51 o 
   6   5  11        0.01        1.21      1.03 o 
  -8   6  11        8.28        5.67      2.37 o 
  -7   6  11        0.97        1.61      2.25 o 
  -6   6  11        4.42        4.41      1.19 o 
  -5   6  11       57.44       59.71      3.18 o 
  -4   6  11       37.16       43.77      3.27 o 
  -3   6  11        0.03       -0.28      1.14 o 
  -2   6  11       39.77       46.24      2.78 o 
  -1   6  11       49.87       49.17      2.31 o 
   0   6  11       33.47       30.59      2.12 o 
   1   6  11        3.84        2.76      1.06 o 
   2   6  11       19.24       18.98      1.48 o 
   3   6  11       13.10       12.82      1.54 o 
   4   6  11        5.90        8.10      1.70 o 
   5   6  11        0.76        2.17      1.30 o 
   6   6  11        1.88        1.48      1.32 o 
  -7   7  11       69.05       72.46      5.82 o 
  -6   7  11        0.01       -0.92      0.92 o 
  -5   7  11       29.63       32.62      2.98 o 
  -4   7  11        0.28        0.00      1.23 o 
  -3   7  11        0.66       -0.88      1.66 o 
  -2   7  11        0.16        0.43      1.10 o 
  -1   7  11       13.17       12.72      1.47 o 
   0   7  11        0.15        0.69      1.11 o 
   1   7  11       32.08       33.27      2.61 o 
   2   7  11        4.44        3.71      1.12 o 
   3   7  11        3.47        4.26      1.42 o 
   4   7  11        0.48        1.65      1.55 o 
   5   7  11        0.77       -0.10      0.99 o 
  -7   8  11        0.00        1.93      2.49 o 
  -6   8  11        6.33        5.77      1.56 o 
  -5   8  11       16.01       16.82      2.43 o 
  -4   8  11        6.85        8.82      2.02 o 
  -3   8  11        0.12        0.89      1.14 o 
  -2   8  11        0.84        1.66      1.59 o 
  -1   8  11       22.09       25.48      2.00 o 
   0   8  11       36.60       37.44      2.88 o 
   1   8  11        2.18        0.80      1.66 o 
   2   8  11        2.88        3.67      1.14 o 
   3   8  11        0.48        2.68      1.61 o 
   4   8  11        1.67        2.00      1.59 o 
  -6   9  11        0.74        2.05      2.08 o 
  -5   9  11        7.03        8.08      2.56 o 
  -4   9  11        0.03        0.31      1.49 o 
  -3   9  11        4.72        1.48      1.54 o 
  -2   9  11        8.55        9.16      2.08 o 
  -1   9  11       21.02       21.80      2.01 o 
   0   9  11        6.02        5.53      3.11 o 
   1   9  11        5.62        6.11      1.65 o 
   2   9  11        0.07        0.99      1.76 o 
   3   9  11        0.60        2.56      1.63 o 
  -5  10  11       26.53       30.56      3.52 o 
  -4  10  11        5.10        8.72      3.04 o 
  -3  10  11        0.03        2.01      1.63 o 
  -2  10  11        0.03        0.83      1.58 o 
  -1  10  11        6.11        4.64      1.48 o 
   0  10  11        7.59        6.78      1.83 o 
   1  10  11        2.54        1.26      1.50 o 
   2  10  11        3.32        4.02      2.52 o 
  -4  11  11        2.30        0.61      2.39 o 
  -3  11  11        0.05        1.97      2.16 o 
  -2  11  11        0.02       -1.47      1.47 o 
  -1  11  11        1.22       -1.67      2.29 o 
   0  11  11        2.04        1.74      1.54 o 
   1  11  11        0.26        2.99      2.30 o 
   1 -15  12        0.73        1.45      1.82 o 
  -2 -14  12        2.39        3.43      1.58 o 
  -1 -14  12        1.13        1.19      1.78 o 
   0 -14  12        0.24        0.11      1.46 o 
   1 -14  12       57.95       57.24      4.12 o 
   2 -14  12        0.15       -0.34      1.43 o 
   3 -14  12       13.58       11.32      2.62 o 
   4 -14  12       10.04        7.07      2.30 o 
  -3 -13  12        0.13        1.38      1.66 o 
  -2 -13  12        7.60        6.79      1.68 o 
  -1 -13  12        4.62        3.82      1.72 o 
   0 -13  12       23.96       22.18      2.14 o 
   1 -13  12        4.91        4.67      1.77 o 
   2 -13  12        3.89        4.31      1.66 o 
   3 -13  12        0.48       -1.30      1.30 o 
   4 -13  12        8.98       14.81      3.58 o 
   5 -13  12       23.68       34.09      5.12 o 
  -4 -12  12        0.73        3.84      1.72 o 
  -3 -12  12        4.22        5.46      1.51 o 
  -2 -12  12        7.50        5.59      2.50 o 
  -1 -12  12       10.89       16.90      2.40 o 
   0 -12  12        8.85        7.47      1.46 o 
   1 -12  12        2.51        3.18      1.23 o 
   2 -12  12       47.89       50.06      4.07 o 
   3 -12  12        0.21        2.85      1.64 o 
   4 -12  12       25.69       23.99      3.01 o 
   5 -12  12        0.70        0.92      2.54 o 
   6 -12  12        6.84        6.60      2.13 o 
  -5 -11  12       11.74       10.48      2.03 o 
  -4 -11  12        3.29        1.78      1.47 o 
  -3 -11  12        0.28        0.48      1.10 o 
  -2 -11  12       18.50       20.11      1.84 o 
  -1 -11  12        1.27        0.10      0.83 o 
   0 -11  12        0.09        0.89      0.83 o 
   1 -11  12       58.08       54.24      3.97 o 
   2 -11  12        0.12        0.00      0.80 o 
   3 -11  12       20.43       21.42      3.35 o 
   4 -11  12        3.86        5.22      1.53 o 
   5 -11  12        1.27        2.50      1.66 o 
   6 -11  12       57.39       61.02      4.47 o 
  -6 -10  12       12.90       14.04      1.70 o 
  -5 -10  12        3.82        3.45      1.35 o 
  -4 -10  12       15.95       18.47      4.15 o 
  -3 -10  12        0.80        0.43      1.05 o 
  -2 -10  12       19.80       20.99      1.77 o 
  -1 -10  12       11.76        9.31      1.06 o 
   0 -10  12        5.14        7.12      1.17 o 
   1 -10  12       64.13       61.44      3.34 o 
   2 -10  12       29.91       29.37      1.89 o 
   3 -10  12       32.56       39.64      2.36 o 
   4 -10  12        8.00       10.43      1.42 o 
   5 -10  12        1.56        3.57      1.60 o 
   6 -10  12        3.26        3.24      3.55 o 
   7 -10  12        0.00       -0.55      1.25 o 
  -6  -9  12        0.67        2.04      1.00 o 
  -5  -9  12        2.84        3.17      1.31 o 
  -4  -9  12       56.58       58.40      3.57 o 
  -3  -9  12       41.97       40.41      3.31 o 
  -2  -9  12        0.01       -0.71      0.71 o 
  -1  -9  12        2.21        3.70      0.78 o 
   0  -9  12       43.92       41.65      2.11 o 
   1  -9  12       35.26       37.27      2.71 o 
   2  -9  12       35.63       34.73      1.96 o 
   3  -9  12       71.01       67.85      3.51 o 
   4  -9  12       50.64       51.07      2.58 o 
   5  -9  12       40.79       41.02      2.84 o 
   6  -9  12       16.16       19.69      2.54 o 
   7  -9  12       44.44       48.55      6.06 o 
  -7  -8  12        0.94        2.02      1.79 o 
  -6  -8  12        4.55        6.14      2.18 o 
  -5  -8  12       10.89       11.31      1.96 o 
  -4  -8  12        4.81        2.08      1.35 o 
  -3  -8  12       55.62       59.18      3.15 o 
  -2  -8  12      115.08      106.99      3.03 o 
  -1  -8  12      158.05      143.35      2.96 o 
   0  -8  12       89.90       83.33      2.30 o 
   1  -8  12       80.96       75.94      2.45 o 
   2  -8  12       50.44       48.34      1.91 o 
   3  -8  12       43.22       44.51      2.50 o 
   4  -8  12       71.71       80.64      3.21 o 
   5  -8  12       10.62        8.88      1.49 o 
   6  -8  12        6.31        6.23      1.35 o 
   7  -8  12        1.19        1.39      1.66 o 
   8  -8  12        0.30        0.59      2.16 o 
  -7  -7  12       10.70       13.37      2.78 o 
  -6  -7  12        0.01       -0.81      1.34 o 
  -5  -7  12        4.35        5.17      1.29 o 
  -4  -7  12        6.50        6.38      1.57 o 
  -3  -7  12       77.30       73.47      3.26 o 
  -2  -7  12        0.51        0.94      0.70 o 
  -1  -7  12       45.19       44.75      1.68 o 
   0  -7  12       96.16       93.13      2.34 o 
   1  -7  12        3.39        3.15      0.77 o 
   2  -7  12      379.41      363.14      5.55 o 
   3  -7  12       10.07       10.37      0.89 o 
   4  -7  12        1.03        1.67      0.91 o 
   5  -7  12       48.02       48.61      4.86 o 
   6  -7  12        7.50        8.41      1.47 o 
   7  -7  12        5.14        7.82      1.39 o 
   8  -7  12        0.97        2.00      2.19 o 
  -7  -6  12        3.89        4.77      2.00 o 
  -6  -6  12        0.39       -1.19      1.19 o 
  -5  -6  12        0.92        2.17      0.89 o 
  -4  -6  12        1.00        1.83      0.89 o 
  -3  -6  12       19.43       12.99      1.65 o 
  -2  -6  12       47.78       45.89      1.91 o 
  -1  -6  12     1338.52     1314.05     15.21 o 
   0  -6  12       53.50       61.04      2.06 o 
   1  -6  12      183.79      169.84      2.77 o 
   2  -6  12       96.98       83.87      2.18 o 
   3  -6  12        1.29        0.29      0.51 o 
   4  -6  12        0.18        0.24      1.04 o 
   5  -6  12       46.25       47.92      2.83 o 
   6  -6  12        0.34        2.39      1.01 o 
   7  -6  12       18.22       21.74      1.97 o 
   8  -6  12        0.25        0.32      1.47 o 
  -8  -5  12        9.81       10.35      2.27 o 
  -7  -5  12        6.22        8.82      2.14 o 
  -6  -5  12        1.30        2.63      1.54 o 
  -5  -5  12       34.18       35.42      1.96 o 
  -4  -5  12        0.69        0.64      0.81 o 
  -3  -5  12      348.31      329.80      6.38 o 
  -2  -5  12      883.13      867.54     11.78 o 
  -1  -5  12       86.35       81.30      1.93 o 
   0  -5  12      279.69      266.65      3.85 o 
   1  -5  12       89.54       86.08      1.81 o 
   2  -5  12      198.91      221.56      3.78 o 
   3  -5  12       25.47       34.77      1.91 o 
   4  -5  12       34.33       33.38      2.35 o 
   5  -5  12       75.23       76.37      2.99 o 
   6  -5  12        2.43        2.93      1.10 o 
   7  -5  12        7.05        7.97      1.33 o 
   8  -5  12        3.51        3.63      1.84 o 
  -8  -4  12       22.27       24.49      3.11 o 
  -7  -4  12        0.00       -1.08      1.16 o 
  -6  -4  12        0.02        0.41      1.13 o 
  -5  -4  12       40.27       47.16      4.10 o 
  -4  -4  12        1.01        1.88      1.33 o 
  -3  -4  12      182.40      162.51      3.88 o 
  -2  -4  12      124.67      128.23      2.86 o 
  -1  -4  12        0.25        0.63      0.45 o 
   0  -4  12        2.87        1.03      0.45 o 
   1  -4  12      262.82      276.93      3.65 o 
   2  -4  12        0.03        0.36      0.53 o 
   3  -4  12      106.57      101.72      2.73 o 
   4  -4  12       49.31       52.84      3.25 o 
   5  -4  12        1.01        2.43      1.06 o 
   6  -4  12       22.03       22.15      1.96 o 
   7  -4  12        6.38        6.90      1.20 o 
   8  -4  12       16.34       16.55      2.65 o 
  -8  -3  12       29.39       31.77      3.30 o 
  -7  -3  12        9.44        9.75      2.04 o 
  -6  -3  12        0.98        2.61      1.46 o 
  -5  -3  12        3.61        8.12      1.83 o 
  -4  -3  12       86.41       74.86      2.76 o 
  -3  -3  12        0.03        0.28      0.72 o 
  -2  -3  12      115.79      114.49      2.61 o 
  -1  -3  12        0.07        0.05      0.43 o 
   0  -3  12      203.87      193.83      3.33 o 
   1  -3  12       37.19       38.82      1.18 o 
   2  -3  12      150.88      156.83      2.96 o 
   3  -3  12        0.12        0.21      0.60 o 
   4  -3  12       87.45       82.43      8.38 o 
   5  -3  12       99.42       96.75      3.35 o 
   6  -3  12        2.87        1.34      1.80 o 
   7  -3  12        0.00        1.78      1.31 o 
   8  -3  12        4.93        5.04      1.93 o 
  -8  -2  12       18.53       24.27      2.87 o 
  -7  -2  12       10.57        8.84      2.01 o 
  -6  -2  12      174.46      178.96      6.90 o 
  -5  -2  12       48.00       48.21      3.32 o 
  -4  -2  12      364.11      354.47      8.51 o 
  -3  -2  12        0.00       -0.46      0.55 o 
  -2  -2  12        6.85        7.92      1.39 o 
  -1  -2  12       14.58       14.12      1.25 o 
   0  -2  12       56.81       58.35      1.74 o 
   1  -2  12       40.51       36.98      1.58 o 
   2  -2  12       30.35       31.15      1.40 o 
   3  -2  12       31.12       38.50      1.86 o 
   4  -2  12       35.75       28.91      2.10 o 
   5  -2  12       28.16       25.78      2.02 o 
   6  -2  12       10.03        6.99      1.29 o 
   7  -2  12        0.26        0.32      1.06 o 
   8  -2  12        0.57        0.87      1.78 o 
  -8  -1  12        7.14        6.72      1.80 o 
  -7  -1  12       68.88       69.51      4.02 o 
  -6  -1  12        0.18       -0.85      0.85 o 
  -5  -1  12       86.16       76.58      2.21 o 
  -4  -1  12      146.41      140.57      3.34 o 
  -3  -1  12       56.14       54.90      5.04 o 
  -2  -1  12      206.69      203.81      3.70 o 
  -1  -1  12        8.80        6.64      0.66 o 
   0  -1  12     1272.06     1354.18     15.36 o 
   1  -1  12      156.57      158.24      2.48 o 
   2  -1  12       21.64       20.25      1.18 o 
   3  -1  12      197.57      187.12      3.93 o 
   4  -1  12       52.28       46.54      2.46 o 
   5  -1  12        3.83        2.26      1.02 o 
   6  -1  12        2.81        3.27      1.09 o 
   7  -1  12        3.69        3.91      1.11 o 
   8  -1  12        7.02        5.70      1.96 o 
  -8   0  12        5.95        6.90      1.84 o 
  -7   0  12       25.54       27.38      2.92 o 
  -6   0  12        0.15        1.19      1.19 o 
  -5   0  12      108.25      111.87      4.01 o 
  -4   0  12        1.46        1.95      0.72 o 
  -3   0  12      330.84      296.28      5.60 o 
  -2   0  12        0.70        0.42      0.51 o 
  -1   0  12       61.89       67.21      1.74 o 
   0   0  12        3.01        3.25      0.59 o 
   1   0  12        8.24        8.96      0.72 o 
   2   0  12        6.30        7.62      0.87 o 
   3   0  12      319.33      312.86      5.57 o 
   4   0  12        0.83        2.49      1.12 o 
   5   0  12       35.81       34.28      2.38 o 
   6   0  12        5.47        7.33      1.66 o 
   7   0  12        0.63        0.10      0.89 o 
   8   0  12        0.12        0.22      1.39 o 
  -8   1  12        0.00        0.72      1.43 o 
  -7   1  12        0.88        1.47      1.41 o 
  -6   1  12        4.35        3.52      1.51 o 
  -5   1  12        1.94        1.98      0.76 o 
  -4   1  12       54.52       48.23      2.30 o 
  -3   1  12      209.38      209.38      5.63 o 
  -2   1  12       20.18       20.24      1.97 o 
  -1   1  12        0.06        0.24      0.36 o 
   0   1  12       38.76       38.06      1.34 o 
   1   1  12      405.67      389.87      5.16 o 
   2   1  12      103.78       97.04      2.32 o 
   3   1  12       20.36       22.34      1.87 o 
   4   1  12        6.92        4.75      1.14 o 
   5   1  12       19.86       17.31      1.82 o 
   6   1  12        1.05        1.07      1.03 o 
   7   1  12        0.98        0.84      0.97 o 
  -8   2  12        2.03        0.99      1.58 o 
  -7   2  12        5.78        6.48      1.86 o 
  -6   2  12        7.13        5.66      1.80 o 
  -5   2  12       10.14       11.60      3.16 o 
  -4   2  12        1.97        2.33      1.33 o 
  -3   2  12      253.01      249.35      6.39 o 
  -2   2  12       39.76       44.24      1.76 o 
  -1   2  12        6.99        8.17      0.81 o 
   0   2  12      112.71      110.30      5.65 o 
   1   2  12       21.09       25.18      1.57 o 
   2   2  12        1.79        1.63      0.63 o 
   3   2  12       74.98       71.87      2.43 o 
   4   2  12       30.96       31.20      2.30 o 
   5   2  12        2.49        2.54      1.09 o 
   6   2  12        4.78        5.88      3.38 o 
   7   2  12        1.87        1.01      1.05 o 
  -8   3  12       10.29        9.11      2.31 o 
  -7   3  12        0.44        0.21      1.54 o 
  -6   3  12        8.87        4.97      1.89 o 
  -5   3  12       28.99       22.02      1.94 o 
  -4   3  12        9.34        7.69      1.43 o 
  -3   3  12      231.24      224.35      6.18 o 
  -2   3  12      879.46      885.54     20.09 o 
  -1   3  12        1.00        0.37      0.52 o 
   0   3  12        0.88       -0.27      0.65 o 
   1   3  12       43.72       48.80      2.98 o 
   2   3  12       10.51       11.03      1.03 o 
   3   3  12       12.60       13.60      1.55 o 
   4   3  12        1.31        0.64      0.93 o 
   5   3  12        5.98        5.59      1.36 o 
   6   3  12       22.94       23.89      2.81 o 
   7   3  12        0.03       -0.14      1.04 o 
  -8   4  12        0.04       -0.11      1.66 o 
  -7   4  12       13.34       15.96      2.79 o 
  -6   4  12       63.26       62.98      4.56 o 
  -5   4  12       18.10       17.55      1.90 o 
  -4   4  12        0.08       -0.57      0.91 o 
  -3   4  12       35.65       39.96      2.97 o 
  -2   4  12       75.25       69.25      2.77 o 
  -1   4  12        4.43        4.63      1.01 o 
   0   4  12       93.72       91.11      3.29 o 
   1   4  12       12.87       11.46      1.15 o 
   2   4  12        5.13        6.40      0.89 o 
   3   4  12        3.54        3.05      1.00 o 
   4   4  12       32.10       36.44      2.71 o 
   5   4  12        0.85       -0.68      1.02 o 
   6   4  12        0.07        0.31      1.22 o 
  -8   5  12        6.28        5.41      2.13 o 
  -7   5  12        3.96        0.40      1.83 o 
  -6   5  12       16.98       18.98      1.68 o 
  -5   5  12       12.32       10.82      1.71 o 
  -4   5  12       13.11       16.33      2.08 o 
  -3   5  12        8.84        8.91      1.72 o 
  -2   5  12       32.19       32.30      2.43 o 
  -1   5  12        0.02       -0.41      0.77 o 
   0   5  12        9.18       14.66      1.80 o 
   1   5  12        6.31        6.94      1.03 o 
   2   5  12        1.40        1.67      1.39 o 
   3   5  12       15.47       17.03      1.66 o 
   4   5  12        1.67        3.12      1.42 o 
   5   5  12        5.39        4.14      1.41 o 
   6   5  12        1.05        2.22      2.11 o 
  -7   6  12        2.26        0.34      2.26 o 
  -6   6  12       12.93       16.85      1.89 o 
  -5   6  12       20.29       22.64      2.45 o 
  -4   6  12       22.92       24.30      2.62 o 
  -3   6  12       55.74       63.01      4.15 o 
  -2   6  12       38.26       35.12      2.53 o 
  -1   6  12       17.37       19.71      1.72 o 
   0   6  12       37.69       32.96      2.56 o 
   1   6  12       36.20       34.60      2.67 o 
   2   6  12        0.19        0.91      0.93 o 
   3   6  12       19.86       20.13      2.08 o 
   4   6  12        0.94        0.07      1.26 o 
   5   6  12        1.10        1.41      1.26 o 
  -7   7  12       49.37       53.90      5.80 o 
  -6   7  12        0.56       -0.03      1.33 o 
  -5   7  12       28.59       32.87      3.04 o 
  -4   7  12       32.84       35.61      3.32 o 
  -3   7  12       21.62       24.08      2.89 o 
  -2   7  12       85.47       89.74      8.12 o 
  -1   7  12        6.06        3.24      1.11 o 
   0   7  12        8.00        4.91      1.67 o 
   1   7  12       10.94        7.89      1.67 o 
   2   7  12        0.57       -0.37      0.96 o 
   3   7  12       19.30       22.01      2.75 o 
   4   7  12        3.43        3.99      1.34 o 
   5   7  12        1.57        0.93      2.99 o 
  -6   8  12        1.18        3.43      1.44 o 
  -5   8  12        3.47        7.55      1.89 o 
  -4   8  12        5.39        7.65      1.88 o 
  -3   8  12      101.48      115.73      4.34 o 
  -2   8  12       20.67       21.68      2.77 o 
  -1   8  12       13.81       17.52      1.79 o 
   0   8  12        1.55        2.18      1.32 o 
   1   8  12       32.48       33.18      2.80 o 
   2   8  12       17.42       22.92      3.79 o 
   3   8  12       17.25       18.81      2.69 o 
   4   8  12        0.50       -1.40      1.40 o 
  -6   9  12        3.20        4.59      1.67 o 
  -5   9  12       19.03       20.81      2.85 o 
  -4   9  12        3.18        0.03      1.39 o 
  -3   9  12        6.20        6.67      2.92 o 
  -2   9  12        0.66       -0.51      1.54 o 
  -1   9  12        0.26        1.31      1.26 o 
   0   9  12        2.18        1.50      1.36 o 
   1   9  12        0.02        0.71      1.26 o 
   2   9  12        6.73       10.73      2.90 o 
   3   9  12        1.41        2.42      1.98 o 
  -4  10  12        1.80        4.58      2.78 o 
  -3  10  12        7.00        4.65      2.01 o 
  -2  10  12        0.40        0.28      1.54 o 
  -1  10  12        5.72        8.76      1.85 o 
   0  10  12        0.84        0.30      1.40 o 
   1  10  12        1.38        0.65      1.51 o 
   2  10  12        0.15       -0.83      1.86 o 
  -3  11  12        0.02       -1.67      2.34 o 
  -2  11  12        2.21        4.16      2.02 o 
   0  11  12        0.53        0.69      1.93 o 
   1 -15  13       11.94       18.16      2.60 o 
  -2 -14  13        7.75        7.95      2.06 o 
  -1 -14  13        0.25       -0.11      1.50 o 
   0 -14  13        1.39        0.43      1.51 o 
   1 -14  13       20.87       20.42      4.95 o 
   2 -14  13        1.03        2.16      2.18 o 
   3 -14  13        7.68        6.58      2.34 o 
   4 -14  13        0.01        0.97      1.68 o 
  -3 -13  13        2.91        1.21      1.54 o 
  -2 -13  13        0.06       -1.22      1.22 o 
  -1 -13  13        4.71        6.07      1.70 o 
   0 -13  13        1.59        2.16      1.91 o 
   1 -13  13        1.40        2.19      1.26 o 
   2 -13  13       21.23       21.78      2.49 o 
   3 -13  13        2.59        0.47      1.61 o 
   4 -13  13        1.59        1.69      1.71 o 
   5 -13  13        1.46        4.84      3.00 o 
  -4 -12  13        1.70        2.64      1.84 o 
  -3 -12  13        0.61       -0.55      1.15 o 
  -2 -12  13        5.46        7.95      1.68 o 
  -1 -12  13        8.36       10.04      1.75 o 
   0 -12  13        1.43        0.61      1.26 o 
   1 -12  13        0.11       -0.12      1.02 o 
   2 -12  13       12.35       13.72      1.73 o 
   3 -12  13        0.52       -1.29      1.29 o 
   4 -12  13        5.33        7.77      2.06 o 
   5 -12  13        6.50        2.06      2.29 o 
   6 -12  13       11.50       13.75      2.63 o 
  -5 -11  13        2.45        4.49      1.58 o 
  -4 -11  13        2.75       -0.24      1.14 o 
  -3 -11  13       13.62       13.61      1.91 o 
  -2 -11  13        1.68        2.71      1.41 o 
  -1 -11  13        0.00       -0.06      0.76 o 
   0 -11  13        0.03       -0.05      0.84 o 
   1 -11  13        0.00        0.52      0.74 o 
   2 -11  13        5.58        6.49      1.62 o 
   3 -11  13       42.13       43.21      4.00 o 
   4 -11  13       25.51       26.72      3.00 o 
   5 -11  13        0.03       -0.20      1.45 o 
   6 -11  13       20.16       19.14      2.77 o 
  -6 -10  13        3.22        3.74      1.35 o 
  -5 -10  13        0.95       -0.01      1.19 o 
  -4 -10  13        0.17       -1.08      1.08 o 
  -3 -10  13        0.17       -0.88      0.88 o 
  -2 -10  13       16.94       15.75      2.34 o 
  -1 -10  13        2.53        2.15      0.83 o 
   0 -10  13       14.16       14.31      1.46 o 
   1 -10  13       49.18       52.69      3.33 o 
   2 -10  13        0.24        0.85      0.81 o 
   3 -10  13       15.66       18.90      2.15 o 
   4 -10  13       14.95       16.09      1.65 o 
   5 -10  13        0.02        0.74      1.48 o 
   6 -10  13        9.61       12.38      2.29 o 
   7 -10  13        0.52        1.37      1.36 o 
  -6  -9  13        3.20        3.92      1.14 o 
  -5  -9  13        0.97        0.58      1.39 o 
  -4  -9  13        5.82        3.71      1.41 o 
  -3  -9  13        6.02        4.64      1.25 o 
  -2  -9  13        1.78        1.62      0.90 o 
  -1  -9  13        1.97        1.28      0.70 o 
   0  -9  13       12.36       16.55      1.96 o 
   1  -9  13        6.14        5.29      1.15 o 
   2  -9  13       59.68       55.55      2.32 o 
   3  -9  13        0.80        1.41      0.79 o 
   4  -9  13        5.40        5.23      1.52 o 
   5  -9  13        0.81        0.56      1.07 o 
   6  -9  13       15.78       19.86      3.34 o 
   7  -9  13       26.91       27.54      2.83 o 
  -7  -8  13        3.37        5.93      2.22 o 
  -6  -8  13        3.91        3.18      2.09 o 
  -5  -8  13       32.39       35.52      2.70 o 
  -4  -8  13        0.65       -0.22      1.13 o 
  -3  -8  13        4.78        5.88      1.24 o 
  -2  -8  13        0.20       -0.44      0.70 o 
  -1  -8  13       13.74       14.46      1.15 o 
   0  -8  13        7.33        3.79      0.84 o 
   1  -8  13      129.45      113.79      3.48 o 
   2  -8  13      191.92      193.72      3.78 o 
   3  -8  13       30.82       30.45      1.47 o 
   4  -8  13       83.35       76.43      2.71 o 
   5  -8  13        0.34        0.11      0.91 o 
   6  -8  13        3.37        3.58      1.25 o 
   7  -8  13        4.25        6.76      2.57 o 
  -7  -7  13        0.09        1.41      1.69 o 
  -6  -7  13        0.00       -1.42      1.42 o 
  -5  -7  13        0.20        1.41      0.92 o 
  -4  -7  13       13.74       14.27      1.80 o 
  -3  -7  13       12.49       12.48      1.47 o 
  -2  -7  13      155.93      144.45      3.54 o 
  -1  -7  13       40.98       38.44      1.60 o 
   0  -7  13       41.69       35.10      1.69 o 
   1  -7  13        0.37       -0.03      0.65 o 
   2  -7  13      162.46      153.73      3.22 o 
   3  -7  13      213.53      212.58      3.74 o 
   4  -7  13        0.01       -0.48      0.76 o 
   5  -7  13       15.57       15.22      2.20 o 
   6  -7  13        0.58        1.90      1.09 o 
   7  -7  13        1.27       -0.63      1.34 o 
   8  -7  13        0.06       -1.91      1.91 o 
  -7  -6  13        0.01       -1.27      1.27 o 
  -6  -6  13        2.02        1.06      1.51 o 
  -5  -6  13        5.53        9.47      1.37 o 
  -4  -6  13       36.26       32.64      2.45 o 
  -3  -6  13        1.56        2.80      0.93 o 
  -2  -6  13      162.96      153.03      3.48 o 
  -1  -6  13      604.95      582.24      7.66 o 
   0  -6  13       54.24       52.48      1.77 o 
   1  -6  13      115.72      106.21      2.57 o 
   2  -6  13      382.51      369.39      5.60 o 
   3  -6  13      225.36      221.73      3.78 o 
   4  -6  13        0.85       -0.72      0.72 o 
   5  -6  13        0.83        1.26      1.02 o 
   6  -6  13        4.99        6.83      1.40 o 
   7  -6  13       10.12        8.55      1.45 o 
   8  -6  13        0.22        0.68      1.54 o 
  -8  -5  13        0.07        2.28      1.43 o 
  -7  -5  13        1.55        1.63      1.61 o 
  -6  -5  13        0.01       -1.18      1.18 o 
  -5  -5  13       37.69       40.19      2.17 o 
  -4  -5  13        0.00        0.14      0.80 o 
  -3  -5  13       74.91       70.63      2.60 o 
  -2  -5  13        1.63        2.18      0.75 o 
  -1  -5  13        7.58        5.92      0.76 o 
   0  -5  13      263.04      251.79      4.14 o 
   1  -5  13      409.91      395.76      6.88 o 
   2  -5  13        9.63        7.87      1.32 o 
   3  -5  13      326.97      327.23      4.90 o 
   4  -5  13        3.15        2.32      1.02 o 
   5  -5  13      138.66      134.29      4.16 o 
   6  -5  13       81.64       76.79      9.07 o 
   7  -5  13        8.30       10.24      1.55 o 
   8  -5  13        3.56        1.97      1.68 o 
  -8  -4  13        1.78        2.64      1.74 o 
  -7  -4  13        8.19        8.46      2.15 o 
  -6  -4  13       30.28       26.82      3.17 o 
  -5  -4  13       18.42       18.18      1.53 o 
  -4  -4  13        3.71        4.14      1.73 o 
  -3  -4  13       99.21       92.98      2.92 o 
  -2  -4  13      126.83      112.02      2.74 o 
  -1  -4  13       16.09       19.68      1.48 o 
   0  -4  13       40.96       47.50      1.65 o 
   1  -4  13      218.18      200.52      4.72 o 
   2  -4  13        5.28        6.08      0.76 o 
   3  -4  13        1.49        1.92      0.53 o 
   4  -4  13       46.16       44.25      2.64 o 
   5  -4  13        3.26        3.05      1.07 o 
   6  -4  13       21.74       25.20      2.23 o 
   7  -4  13       11.68       11.06      1.53 o 
   8  -4  13       26.83       25.03      3.07 o 
  -8  -3  13        1.56        3.10      1.68 o 
  -7  -3  13       11.71       10.10      2.14 o 
  -6  -3  13        0.16        0.89      1.33 o 
  -5  -3  13       40.30       37.48      2.94 o 
  -4  -3  13        0.35        0.29      0.64 o 
  -3  -3  13       45.87       39.32      1.93 o 
  -2  -3  13       39.53       35.66      1.71 o 
  -1  -3  13       45.56       47.10      1.44 o 
   0  -3  13      186.27      183.28      5.47 o 
   1  -3  13       87.86       90.62      1.75 o 
   2  -3  13      147.87      144.34      3.89 o 
   3  -3  13        0.03       -0.32      0.58 o 
   4  -3  13        9.15        8.28      1.33 o 
   5  -3  13        0.12        1.00      0.92 o 
   6  -3  13       40.79       46.60      2.92 o 
   7  -3  13        0.26        1.92      1.04 o 
   8  -3  13        2.55        6.98      2.07 o 
  -8  -2  13        0.54       -0.46      1.30 o 
  -7  -2  13        0.00       -0.78      1.26 o 
  -6  -2  13       81.87       85.48      4.67 o 
  -5  -2  13       35.55       30.31      2.93 o 
  -4  -2  13       25.50       31.26      1.89 o 
  -3  -2  13       22.77       23.74      1.64 o 
  -2  -2  13       91.16       80.24      2.40 o 
  -1  -2  13       31.49       28.35      1.22 o 
   0  -2  13      116.00      114.68      2.47 o 
   1  -2  13      251.74      243.84      3.38 o 
   2  -2  13       23.44       25.47      1.41 o 
   3  -2  13        0.85       -0.19      0.68 o 
   4  -2  13        4.19        5.55      1.16 o 
   5  -2  13       19.37       22.19      2.01 o 
   6  -2  13       13.30       13.39      1.70 o 
   7  -2  13        1.06        2.05      1.12 o 
   8  -2  13        5.07        4.91      1.98 o 
  -8  -1  13        2.10        3.60      1.68 o 
  -7  -1  13       54.74       57.76      3.92 o 
  -6  -1  13       13.70       15.28      2.31 o 
  -5  -1  13        9.37       10.66      1.06 o 
  -4  -1  13        9.03       10.05      1.15 o 
  -3  -1  13      657.83      623.02     10.11 o 
  -2  -1  13       10.96        7.52      0.92 o 
  -1  -1  13       45.22       47.62      1.46 o 
   0  -1  13      494.21      469.65     16.41 o 
   1  -1  13       70.68       69.59      1.63 o 
   2  -1  13      140.58      135.06      2.80 o 
   3  -1  13       79.85       82.18      2.54 o 
   4  -1  13        3.23        2.46      1.76 o 
   5  -1  13        2.18        2.62      1.11 o 
   6  -1  13       14.25       14.65      1.75 o 
   7  -1  13        6.96        6.39      2.27 o 
   8  -1  13        6.95       10.48      2.27 o 
  -8   0  13       12.78       13.26      2.41 o 
  -7   0  13       30.96       37.17      3.59 o 
  -6   0  13        2.18        2.26      1.36 o 
  -5   0  13        0.45        0.27      0.65 o 
  -4   0  13       73.19       62.65      2.22 o 
  -3   0  13      129.38      120.56      3.25 o 
  -2   0  13      138.65      131.74      2.95 o 
  -1   0  13      507.80      501.53      6.60 o 
   0   0  13        0.01       -0.37      0.37 o 
   1   0  13      246.16      250.38      5.91 o 
   2   0  13       19.78       18.86      1.28 o 
   3   0  13       31.57       29.73      1.82 o 
   4   0  13       18.08       16.60      2.10 o 
   5   0  13       63.90       57.80      3.20 o 
   6   0  13        4.18        5.08      1.26 o 
   7   0  13        3.71        2.75      1.45 o 
  -8   1  13       21.34       18.45      2.77 o 
  -7   1  13        0.76       -0.20      1.28 o 
  -6   1  13        0.70        4.04      1.69 o 
  -5   1  13        0.77        0.45      0.76 o 
  -4   1  13       23.19       19.85      1.87 o 
  -3   1  13      120.75      122.48      3.29 o 
  -2   1  13      142.41      144.22      3.19 o 
  -1   1  13       98.27       96.26      2.15 o 
   0   1  13        3.98        4.25      0.82 o 
   1   1  13       28.63       35.19      1.59 o 
   2   1  13        6.71        7.89      0.87 o 
   3   1  13        4.47        3.64      1.34 o 
   4   1  13        3.61        0.26      0.92 o 
   5   1  13        3.88        5.04      1.30 o 
   6   1  13        1.50        0.15      1.07 o 
   7   1  13        3.08        2.96      1.21 o 
  -8   2  13        1.36        1.64      1.75 o 
  -7   2  13        2.16        2.93      1.69 o 
  -6   2  13       36.13       36.86      3.76 o 
  -5   2  13       50.75       52.68      3.45 o 
  -4   2  13        2.59        1.48      1.04 o 
  -3   2  13       44.24       44.33      4.87 o 
  -2   2  13       79.94       72.80      2.77 o 
  -1   2  13       18.29       17.06      0.95 o 
   0   2  13       44.68       40.49      2.15 o 
   1   2  13      315.17      297.27      6.17 o 
   2   2  13       40.33       38.53      1.70 o 
   3   2  13       27.40       26.74      2.34 o 
   4   2  13        5.84        5.86      1.33 o 
   5   2  13       10.33       11.59      1.94 o 
   6   2  13        3.87        5.03      1.48 o 
   7   2  13        2.57        5.55      1.43 o 
  -8   3  13        0.03        1.33      1.70 o 
  -7   3  13        7.88       11.36      2.47 o 
  -6   3  13        0.45       -1.44      1.46 o 
  -5   3  13       99.33      100.19      5.53 o 
  -4   3  13        0.11       -0.31      0.86 o 
  -3   3  13      318.80      325.58      8.14 o 
  -2   3  13      439.97      434.37      8.17 o 
  -1   3  13       15.03       15.41      1.22 o 
   0   3  13       35.93       31.79      1.70 o 
   1   3  13        3.79        6.98      0.94 o 
   2   3  13        3.68        3.14      0.78 o 
   3   3  13       38.91       43.68      2.28 o 
   4   3  13        8.05        6.45      1.41 o 
   5   3  13        0.26       -0.63      1.05 o 
   6   3  13        7.17        9.97      1.97 o 
  -8   4  13        1.26        1.84      1.93 o 
  -7   4  13        0.37        2.61      1.80 o 
  -6   4  13       14.51       10.36      2.62 o 
  -5   4  13       10.83       10.60      1.63 o 
  -4   4  13        1.39        0.83      1.05 o 
  -3   4  13       15.26       14.18      2.00 o 
  -2   4  13        0.01       -0.70      0.70 o 
  -1   4  13        5.80        5.44      1.17 o 
   0   4  13       55.02       58.53      2.83 o 
   1   4  13       11.74       16.18      1.54 o 
   2   4  13       21.17       22.39      1.56 o 
   3   4  13        8.00       10.42      1.57 o 
   4   4  13       31.29       32.17      2.66 o 
   5   4  13        1.58        2.69      1.29 o 
   6   4  13        4.15        3.90      1.70 o 
  -7   5  13       17.63       14.34      3.26 o 
  -6   5  13       35.49       35.64      2.19 o 
  -5   5  13       32.71       29.36      2.59 o 
  -4   5  13       16.20       15.50      2.77 o 
  -3   5  13        5.37        4.68      1.72 o 
  -2   5  13       34.28       31.85      2.64 o 
  -1   5  13       12.03       12.68      1.26 o 
   0   5  13       53.42       53.42      3.49 o 
   1   5  13       12.27        9.20      1.40 o 
   2   5  13        7.35        7.52      1.26 o 
   3   5  13        0.08        0.25      1.05 o 
   4   5  13        9.43        7.60      1.67 o 
   5   5  13        0.41       -1.04      1.04 o 
   6   5  13        4.46        5.66      1.84 o 
  -7   6  13        4.52        4.87      2.47 o 
  -6   6  13        5.73        4.50      2.08 o 
  -5   6  13        2.68        3.40      1.39 o 
  -4   6  13        0.30        1.40      1.39 o 
  -3   6  13        1.64        2.40      1.40 o 
  -2   6  13       11.18       11.92      1.69 o 
  -1   6  13       13.74       10.73      1.36 o 
   0   6  13       26.71       22.78      2.18 o 
   1   6  13        4.76        6.88      1.54 o 
   2   6  13       18.31       13.74      1.59 o 
   3   6  13        0.03        0.79      1.12 o 
   4   6  13        2.58        4.44      1.73 o 
   5   6  13        1.90        1.71      1.48 o 
  -6   7  13       10.14       10.51      1.81 o 
  -5   7  13        3.88        3.40      1.64 o 
  -4   7  13        2.55        2.93      1.60 o 
  -3   7  13        0.00       -0.92      1.66 o 
  -2   7  13       12.48       13.44      2.30 o 
  -1   7  13        2.00        1.63      1.20 o 
   0   7  13        7.27        5.69      1.49 o 
   1   7  13       11.31       13.69      1.99 o 
   2   7  13        4.58        4.95      1.58 o 
   3   7  13        0.00        1.06      2.07 o 
   4   7  13        0.09        2.05      1.30 o 
  -6   8  13        0.12        0.00      1.26 o 
  -5   8  13        0.05       -0.25      1.99 o 
  -4   8  13        0.01       -0.20      1.42 o 
  -3   8  13        0.19        0.76      1.31 o 
  -2   8  13        0.01        1.69      1.60 o 
  -1   8  13       42.53       43.92      4.41 o 
   0   8  13        0.13        0.16      0.96 o 
   1   8  13        5.64        5.53      2.22 o 
   2   8  13        6.67        8.83      3.02 o 
   3   8  13        0.66       -2.27      2.27 o 
  -5   9  13        1.46        1.86      1.80 o 
  -4   9  13        2.81        6.69      2.14 o 
  -3   9  13        2.57        4.94      1.97 o 
  -2   9  13       10.04        8.91      2.19 o 
  -1   9  13        2.89        2.74      1.31 o 
   0   9  13        6.23        6.09      1.62 o 
   1   9  13        1.42        2.36      1.53 o 
   2   9  13        2.46       -1.06      2.16 o 
  -4  10  13        3.52        3.71      2.73 o 
  -3  10  13        4.30        5.12      2.01 o 
  -2  10  13        2.59       -2.38      3.90 o 
  -1  10  13       16.24       17.81      3.67 o 
   0  10  13        0.12        0.23      1.46 o 
   1  10  13        0.22        0.19      1.49 o 
  -2 -14  14        1.51        3.47      1.58 o 
  -1 -14  14        8.56       10.93      1.98 o 
   0 -14  14        0.47        0.46      1.25 o 
   1 -14  14        2.73        3.09      1.88 o 
   2 -14  14        3.77        1.16      1.38 o 
   3 -14  14        4.54        5.02      2.05 o 
  -3 -13  14        2.23        3.13      1.84 o 
  -2 -13  14        1.84        1.84      1.42 o 
  -1 -13  14        0.34        0.83      1.54 o 
   0 -13  14       20.87       24.71      2.67 o 
   1 -13  14        4.03        5.20      1.47 o 
   2 -13  14       14.72       15.01      2.21 o 
   3 -13  14       11.85       14.46      3.40 o 
   4 -13  14        1.08        2.41      2.89 o 
   5 -13  14        0.04       -0.29      2.27 o 
  -4 -12  14        1.78        2.47      1.62 o 
  -3 -12  14        0.62       -0.82      1.45 o 
  -2 -12  14       31.60       36.37      2.91 o 
  -1 -12  14       15.73       13.31      1.92 o 
   0 -12  14        0.44       -0.25      1.05 o 
   1 -12  14        3.46        0.36      1.10 o 
   2 -12  14        3.41        6.21      1.40 o 
   3 -12  14        2.71        3.05      1.62 o 
   4 -12  14        0.90        2.18      1.62 o 
   5 -12  14        7.28        5.55      2.91 o 
  -5 -11  14        0.53        1.18      1.23 o 
  -4 -11  14        3.54        5.13      1.55 o 
  -3 -11  14       79.23       75.98      4.86 o 
  -2 -11  14        1.69        0.31      1.78 o 
  -1 -11  14        0.73        2.12      1.23 o 
   0 -11  14       12.94       13.06      1.48 o 
   1 -11  14        4.86        6.61      1.86 o 
   2 -11  14        0.78        1.95      0.96 o 
   3 -11  14        5.70        6.75      1.48 o 
   4 -11  14       69.38       74.31      3.57 o 
   5 -11  14        1.98        1.47      1.74 o 
   6 -11  14       14.82       19.42      5.71 o 
  -5 -10  14        2.19        2.94      1.38 o 
  -4 -10  14        0.07       -0.71      1.03 o 
  -3 -10  14       28.34       30.66      2.56 o 
  -2 -10  14        0.01        0.11      0.92 o 
  -1 -10  14        1.33        1.13      0.82 o 
   0 -10  14        4.13        2.82      0.97 o 
   1 -10  14       23.91       24.43      2.91 o 
   2 -10  14        1.46        1.27      0.88 o 
   3 -10  14      244.78      241.58      6.21 o 
   4 -10  14       13.98       15.00      1.71 o 
   5 -10  14       21.92       26.34      2.51 o 
   6 -10  14        1.75        1.00      1.71 o 
  -6  -9  14        8.00       12.28      2.67 o 
  -5  -9  14        0.01        0.11      1.07 o 
  -4  -9  14        0.32       -0.85      1.10 o 
  -3  -9  14       13.66        8.83      1.50 o 
  -2  -9  14       11.41       11.19      1.55 o 
  -1  -9  14        0.88        0.87      0.84 o 
   0  -9  14       80.56       76.04      2.58 o 
   1  -9  14        2.49        2.70      1.06 o 
   2  -9  14       54.04       54.82      2.36 o 
   3  -9  14        6.99        6.76      1.50 o 
   4  -9  14        2.92        4.19      1.77 o 
   5  -9  14        2.67        3.05      1.22 o 
   6  -9  14        2.00        1.74      1.23 o 
   7  -9  14        0.11        2.95      2.80 o 
  -6  -8  14        5.08        7.45      2.37 o 
  -5  -8  14        0.07       -0.61      1.02 o 
  -4  -8  14       27.81       33.36      3.11 o 
  -3  -8  14        0.30        1.53      0.98 o 
  -2  -8  14       33.84       29.54      1.96 o 
  -1  -8  14       14.45       15.36      1.18 o 
   0  -8  14       85.66       81.50      2.59 o 
   1  -8  14       29.26       32.57      2.45 o 
   2  -8  14        1.62        3.57      0.90 o 
   3  -8  14        4.84        4.45      0.81 o 
   4  -8  14        4.30        6.08      1.74 o 
   5  -8  14        5.70        5.23      1.36 o 
   6  -8  14       12.76       17.50      2.43 o 
   7  -8  14        1.75        1.54      1.20 o 
  -7  -7  14        1.39        0.17      1.51 o 
  -6  -7  14       20.68       24.99      3.68 o 
  -5  -7  14       10.83        9.66      1.52 o 
  -4  -7  14       10.19        8.56      1.44 o 
  -3  -7  14       51.68       49.18      2.63 o 
  -2  -7  14        9.78        8.90      2.02 o 
  -1  -7  14      182.11      182.41      3.80 o 
   0  -7  14       21.81       20.28      1.37 o 
   1  -7  14        7.19        6.09      1.69 o 
   2  -7  14        6.02        4.54      0.85 o 
   3  -7  14       34.43       35.00      1.57 o 
   4  -7  14        0.67        1.17      1.01 o 
   5  -7  14        5.05        6.34      1.37 o 
   6  -7  14        3.52        4.63      1.30 o 
   7  -7  14        0.01       -0.86      1.03 o 
  -7  -6  14        1.19       -0.07      1.57 o 
  -6  -6  14        7.77        6.35      2.32 o 
  -5  -6  14        2.49        2.51      1.02 o 
  -4  -6  14       28.13       27.12      2.00 o 
  -3  -6  14        1.16       -0.14      0.77 o 
  -2  -6  14      113.15      123.23      3.16 o 
  -1  -6  14        0.46        2.99      0.69 o 
   0  -6  14        3.41        4.32      0.90 o 
   1  -6  14       81.78       68.54      3.48 o 
   2  -6  14      102.24       96.83      2.50 o 
   3  -6  14       90.79       92.17      2.25 o 
   4  -6  14        5.08        4.69      1.25 o 
   5  -6  14       15.72       15.11      2.40 o 
   6  -6  14        0.07        0.91      0.99 o 
   7  -6  14        1.07        1.72      1.17 o 
  -7  -5  14        0.33       -1.30      1.30 o 
  -6  -5  14        0.25        1.45      1.62 o 
  -5  -5  14       11.71       16.99      3.56 o 
  -4  -5  14        8.05        8.48      1.24 o 
  -3  -5  14       33.57       30.13      2.02 o 
  -2  -5  14       31.08       23.32      1.55 o 
  -1  -5  14       73.02       68.96      2.69 o 
   0  -5  14        2.97        3.25      1.01 o 
   1  -5  14       10.20       11.93      1.09 o 
   2  -5  14      114.86      122.92      2.80 o 
   3  -5  14       18.35       22.54      1.15 o 
   4  -5  14        0.11        0.03      0.90 o 
   5  -5  14       18.18       18.67      1.97 o 
   6  -5  14        1.72        2.35      1.15 o 
   7  -5  14        0.19        0.28      1.07 o 
   8  -5  14        0.84        0.85      1.68 o 
  -8  -4  14        1.83        3.28      1.63 o 
  -7  -4  14       19.96       20.53      3.01 o 
  -6  -4  14       18.40       19.27      2.91 o 
  -5  -4  14       29.86       32.58      1.94 o 
  -4  -4  14       19.19       19.07      1.59 o 
  -3  -4  14      389.04      352.06      6.84 o 
  -2  -4  14       26.38       32.50      1.85 o 
  -1  -4  14        1.20        0.95      0.68 o 
   0  -4  14        0.53        0.37      0.58 o 
   1  -4  14       71.66       67.28      2.01 o 
   2  -4  14      147.80      154.24      2.86 o 
   3  -4  14       29.83       30.78      1.37 o 
   4  -4  14       25.81       27.39      2.17 o 
   5  -4  14        2.92        2.39      1.32 o 
   6  -4  14        0.20       -1.00      1.00 o 
   7  -4  14        9.49        9.43      1.53 o 
   8  -4  14       16.90       17.82      2.82 o 
  -8  -3  14       12.78       10.49      2.37 o 
  -7  -3  14        9.21        7.21      2.04 o 
  -6  -3  14        0.03       -0.23      1.25 o 
  -5  -3  14        5.02        4.62      0.90 o 
  -4  -3  14       53.01       53.25      2.20 o 
  -3  -3  14      294.46      284.33      5.77 o 
  -2  -3  14        0.47       -0.08      0.62 o 
  -1  -3  14      137.72      127.54      2.56 o 
   0  -3  14        3.36        4.07      0.72 o 
   1  -3  14        3.52        2.80      0.68 o 
   2  -3  14      147.89      147.27      3.35 o 
   3  -3  14       27.12       27.80      1.30 o 
   4  -3  14        6.08       10.83      1.86 o 
   5  -3  14        3.18        1.50      1.18 o 
   6  -3  14        0.21       -0.32      0.93 o 
   7  -3  14       11.30       14.03      2.15 o 
  -8  -2  14        6.99       11.60      2.33 o 
  -7  -2  14       19.90       17.57      2.76 o 
  -6  -2  14       13.38       12.62      1.82 o 
  -5  -2  14       16.66       15.54      1.34 o 
  -4  -2  14      144.38      148.78      3.96 o 
  -3  -2  14        0.02        0.00      0.71 o 
  -2  -2  14       75.57       66.79      2.09 o 
  -1  -2  14      248.84      247.49      4.26 o 
   0  -2  14        0.93        0.93      0.70 o 
   1  -2  14        1.68        3.35      0.71 o 
   2  -2  14       76.58       73.35      2.08 o 
   3  -2  14      291.27      277.14      4.36 o 
   4  -2  14       24.85       23.46      2.05 o 
   5  -2  14        3.33        1.87      1.06 o 
   6  -2  14        9.25       10.30      1.58 o 
   7  -2  14        2.80        2.25      1.16 o 
  -8  -1  14        2.99        3.77      1.77 o 
  -7  -1  14        1.30        1.60      1.51 o 
  -6  -1  14        7.90        7.62      1.96 o 
  -5  -1  14       42.52       44.24      1.96 o 
  -4  -1  14        0.05        1.00      0.71 o 
  -3  -1  14       25.86       22.49      1.66 o 
  -2  -1  14       97.11       84.60      2.36 o 
  -1  -1  14      108.50      103.53      2.28 o 
   0  -1  14       49.32       60.79      2.19 o 
   1  -1  14        8.84        9.43      0.96 o 
   2  -1  14      457.24      440.02      7.70 o 
   3  -1  14       45.67       45.19      2.10 o 
   4  -1  14        1.91        2.83      1.07 o 
   5  -1  14       13.94       11.73      1.63 o 
   6  -1  14        7.07       10.83      1.63 o 
   7  -1  14        3.59        2.56      1.23 o 
  -8   0  14       29.64       30.84      3.59 o 
  -7   0  14        7.23        9.20      2.16 o 
  -6   0  14        0.00        1.74      1.43 o 
  -5   0  14        0.24        0.46      0.78 o 
  -4   0  14       43.73       34.72      2.44 o 
  -3   0  14       12.97       12.21      1.31 o 
  -2   0  14        3.98        3.60      0.78 o 
  -1   0  14       10.41       12.43      0.95 o 
   0   0  14        5.29        3.95      0.74 o 
   1   0  14       15.41       14.05      1.10 o 
   2   0  14        0.27       -0.10      0.59 o 
   3   0  14        0.62        1.13      0.96 o 
   4   0  14        8.29        8.46      1.42 o 
   5   0  14        0.26        0.47      1.00 o 
   6   0  14        0.32        0.86      1.08 o 
   7   0  14        2.30        2.03      1.21 o 
  -8   1  14       32.11       45.53      4.33 o 
  -7   1  14        0.40        0.90      1.56 o 
  -6   1  14        7.34        5.60      1.88 o 
  -5   1  14       38.84       37.65      2.30 o 
  -4   1  14       38.91       40.26      3.28 o 
  -3   1  14      341.06      333.44     12.99 o 
  -2   1  14       38.84       40.48      1.89 o 
  -1   1  14       20.19       17.31      1.27 o 
   0   1  14        2.20        1.09      0.60 o 
   1   1  14        5.73        4.49      0.86 o 
   2   1  14        8.54        9.71      1.15 o 
   3   1  14        5.89        6.43      1.13 o 
   4   1  14        5.63        6.36      1.39 o 
   5   1  14        1.27       -0.19      1.11 o 
   6   1  14        7.85        9.31      1.66 o 
   7   1  14        0.77        1.35      1.74 o 
  -8   2  14        2.18        2.70      1.82 o 
  -7   2  14        7.29        9.89      2.37 o 
  -6   2  14      106.47      100.23      5.74 o 
  -5   2  14       72.26       71.31      3.07 o 
  -4   2  14       59.37       50.77      2.78 o 
  -3   2  14        9.40        5.82      1.48 o 
  -2   2  14      184.11      184.75      4.66 o 
  -1   2  14       31.15       30.26      1.21 o 
   0   2  14       15.91       18.71      1.64 o 
   1   2  14       64.78       56.44      2.86 o 
   2   2  14        0.47       -0.57      0.59 o 
   3   2  14        0.01        0.35      0.82 o 
   4   2  14        0.09       -0.97      0.97 o 
   5   2  14        5.51        7.14      1.76 o 
   6   2  14        0.34       -0.77      1.12 o 
   7   2  14        1.39        0.24      1.31 o 
  -8   3  14        0.31        3.13      1.85 o 
  -7   3  14       22.16       27.53      3.73 o 
  -6   3  14        5.61        3.88      2.02 o 
  -5   3  14       16.62       16.93      1.94 o 
  -4   3  14        0.35        0.49      0.96 o 
  -3   3  14       72.99       70.36      3.47 o 
  -2   3  14       59.24       61.64      2.79 o 
  -1   3  14        9.30        9.93      1.08 o 
   0   3  14        0.47       -0.18      0.65 o 
   1   3  14        0.02       -0.29      0.62 o 
   2   3  14        5.10        3.74      0.90 o 
   3   3  14       20.32       21.72      2.38 o 
   4   3  14        0.31       -0.98      1.04 o 
   5   3  14        0.71        0.02      1.15 o 
   6   3  14        0.68        0.45      1.20 o 
  -7   4  14        3.96        3.30      2.13 o 
  -6   4  14        5.25        6.51      1.51 o 
  -5   4  14       26.23       27.73      2.56 o 
  -4   4  14        4.16        0.45      1.52 o 
  -3   4  14        2.92        1.44      1.42 o 
  -2   4  14       50.78       54.41      2.71 o 
  -1   4  14       15.47       14.09      1.29 o 
   0   4  14       35.69       36.04      2.15 o 
   1   4  14        4.15        4.23      1.04 o 
   2   4  14       25.17       21.06      1.58 o 
   3   4  14        8.92        9.47      1.84 o 
   4   4  14       14.85       18.53      2.98 o 
   5   4  14        0.00        0.57      1.23 o 
   6   4  14        0.53        0.35      1.53 o 
  -7   5  14       19.95       20.78      3.80 o 
  -6   5  14        1.91        1.44      1.02 o 
  -5   5  14       14.43       18.88      4.71 o 
  -4   5  14       47.08       54.04      5.63 o 
  -3   5  14       14.59       11.99      2.09 o 
  -2   5  14        0.16        0.34      1.45 o 
  -1   5  14       13.20       12.99      1.43 o 
   0   5  14        0.13       -1.16      1.16 o 
   1   5  14        0.04       -0.73      1.05 o 
   2   5  14        2.51        4.20      1.01 o 
   3   5  14        0.07        1.15      1.21 o 
   4   5  14        0.99       -1.00      1.07 o 
   5   5  14        0.72        0.77      1.35 o 
  -7   6  14        0.00       -1.60      1.60 o 
  -6   6  14        0.75       -0.05      1.51 o 
  -5   6  14        8.03        5.83      1.70 o 
  -4   6  14       24.20       26.68      2.96 o 
  -3   6  14       22.68       26.95      3.54 o 
  -2   6  14        0.01       -0.58      1.06 o 
  -1   6  14        0.06        0.26      0.85 o 
   0   6  14        0.83        1.92      1.21 o 
   1   6  14        0.01        0.08      1.16 o 
   2   6  14        5.27        4.81      1.28 o 
   3   6  14        0.00        2.25      1.69 o 
   4   6  14        0.35       -0.66      1.07 o 
   5   6  14        0.57       -0.64      1.53 o 
  -6   7  14        2.57        2.00      1.33 o 
  -5   7  14        1.17        2.69      1.79 o 
  -4   7  14       21.81       22.73      2.92 o 
  -3   7  14        1.33        3.10      1.78 o 
  -2   7  14        4.00        5.94      1.96 o 
  -1   7  14        0.00       -0.61      0.96 o 
   0   7  14       10.09        8.92      1.71 o 
   1   7  14        0.50       -0.20      1.27 o 
   2   7  14        4.27        5.35      1.36 o 
   3   7  14        0.02       -0.57      1.47 o 
   4   7  14        0.74        1.65      1.66 o 
  -5   8  14        4.06        7.38      2.02 o 
  -4   8  14        7.83        5.61      2.40 o 
  -3   8  14        4.96        8.48      2.14 o 
  -2   8  14        5.67        9.30      2.26 o 
  -1   8  14       15.86       19.09      3.14 o 
   0   8  14        0.21        0.25      1.26 o 
   1   8  14        6.06        5.11      1.68 o 
   2   8  14        0.02        4.81      2.42 o 
   3   8  14        0.61        4.85      1.83 o 
  -4   9  14       27.98       28.65      4.78 o 
  -3   9  14        2.34        2.67      2.46 o 
  -2   9  14        2.68        0.68      1.67 o 
  -1   9  14        1.06        2.89      2.66 o 
   0   9  14        3.89        3.17      1.57 o 
   1   9  14        3.03        2.82      1.60 o 
  -2  10  14        0.26        2.19      1.83 o 
  -1  10  14        1.89        5.72      2.75 o 
   0  10  14        2.17        0.53      1.87 o 
  -1 -14  15        0.76        1.88      1.36 o 
   0 -14  15       14.78       14.59      3.79 o 
   1 -14  15        5.46        6.57      2.01 o 
   2 -14  15        1.09        3.14      2.23 o 
   3 -14  15        0.32        0.70      2.35 o 
  -3 -13  15        0.04        1.85      1.71 o 
  -2 -13  15        6.94        5.40      1.63 o 
  -1 -13  15        7.04        8.44      1.82 o 
   0 -13  15        0.48       -0.38      1.20 o 
   1 -13  15        1.13        2.44      1.39 o 
   2 -13  15       16.80       17.44      2.00 o 
   3 -13  15        4.11        5.39      2.04 o 
   4 -13  15        1.56        3.01      1.90 o 
  -4 -12  15        0.01       -0.57      1.29 o 
  -3 -12  15        0.33        1.43      1.51 o 
  -2 -12  15        0.09        0.47      1.27 o 
  -1 -12  15        0.90       -0.81      1.25 o 
   0 -12  15        0.00        0.76      1.14 o 
   1 -12  15        1.66        3.55      1.29 o 
   2 -12  15        9.13        8.88      1.58 o 
   3 -12  15        4.51        5.06      1.56 o 
   4 -12  15        0.00        0.24      1.51 o 
   5 -12  15        4.34        9.78      3.22 o 
  -5 -11  15        2.19        2.03      1.25 o 
  -4 -11  15        3.97        4.21      1.52 o 
  -3 -11  15        1.26        1.22      1.27 o 
  -2 -11  15       14.00       12.32      1.89 o 
  -1 -11  15       16.68       16.66      1.99 o 
   0 -11  15        9.94        9.38      1.34 o 
   1 -11  15       24.18       22.87      2.11 o 
   2 -11  15       10.41       10.94      1.58 o 
   3 -11  15        0.94       -0.46      1.00 o 
   4 -11  15       30.78       33.33      2.77 o 
   5 -11  15        8.07       12.77      3.47 o 
   6 -11  15        9.39        7.82      2.25 o 
  -5 -10  15        8.74       13.47      1.89 o 
  -4 -10  15        0.78       -0.61      1.01 o 
  -3 -10  15        0.37        1.25      1.18 o 
  -2 -10  15       25.66       27.90      2.11 o 
  -1 -10  15       28.72       28.65      2.46 o 
   0 -10  15        0.09        0.49      0.83 o 
   1 -10  15       18.25       12.88      3.95 o 
   2 -10  15        0.25        0.86      0.89 o 
   3 -10  15       87.23       82.89      3.54 o 
   4 -10  15       49.53       45.57      5.21 o 
   5 -10  15       42.58       40.14      3.97 o 
   6 -10  15        0.67        2.19      1.67 o 
  -6  -9  15        0.06        1.51      1.09 o 
  -5  -9  15        4.23        4.20      1.31 o 
  -4  -9  15        5.26        3.32      1.23 o 
  -3  -9  15       13.82       14.53      2.37 o 
  -2  -9  15       37.14       39.06      2.34 o 
  -1  -9  15        1.65       -0.22      0.63 o 
   0  -9  15        0.39        0.87      0.82 o 
   1  -9  15        0.35       -0.42      0.86 o 
   2  -9  15        0.26        0.10      0.77 o 
   3  -9  15        1.90        2.12      0.97 o 
   4  -9  15       54.11       60.38      2.90 o 
   5  -9  15        0.04       -0.36      1.07 o 
   6  -9  15        0.52        0.34      1.14 o 
   7  -9  15        0.11        0.62      1.39 o 
  -6  -8  15        5.49        7.70      2.65 o 
  -5  -8  15        7.93        5.54      1.29 o 
  -4  -8  15        1.45        0.78      0.97 o 
  -3  -8  15       31.88       34.00      2.50 o 
  -2  -8  15        8.68        8.80      1.28 o 
  -1  -8  15       16.18       18.59      1.29 o 
   0  -8  15        0.61        0.09      1.01 o 
   1  -8  15        2.69        4.50      1.11 o 
   2  -8  15        8.25        6.34      1.09 o 
   3  -8  15        0.22        0.83      0.68 o 
   4  -8  15        4.01        6.52      1.19 o 
   5  -8  15        1.77        1.69      1.55 o 
   6  -8  15        6.95        8.99      1.67 o 
   7  -8  15        4.20        6.73      1.54 o 
  -7  -7  15        0.31        0.53      1.74 o 
  -6  -7  15        0.61        0.42      1.75 o 
  -5  -7  15       16.50       18.48      1.86 o 
  -4  -7  15       12.96       12.12      1.56 o 
  -3  -7  15       14.45       14.09      1.65 o 
  -2  -7  15       40.91       37.32      2.15 o 
  -1  -7  15      105.48      101.61      3.86 o 
   0  -7  15      133.77      123.16      3.22 o 
   1  -7  15       29.94       27.63      2.02 o 
   2  -7  15        2.80        4.17      0.92 o 
   3  -7  15        3.32        3.29      0.78 o 
   4  -7  15        4.25        2.07      0.97 o 
   5  -7  15        1.26        3.30      1.26 o 
   6  -7  15        6.11        4.75      1.38 o 
   7  -7  15        0.70        0.20      1.19 o 
  -7  -6  15        1.28        2.00      1.90 o 
  -6  -6  15       31.70       33.45      4.09 o 
  -5  -6  15        0.03       -0.77      0.77 o 
  -4  -6  15        3.77        3.48      1.05 o 
  -3  -6  15        0.21        0.55      1.23 o 
  -2  -6  15      202.51      201.97      4.32 o 
  -1  -6  15       23.87       23.29      1.34 o 
   0  -6  15      329.79      320.58      5.72 o 
   1  -6  15       95.95       92.62      3.13 o 
   2  -6  15        7.32        4.71      1.27 o 
   3  -6  15       10.19       11.99      1.06 o 
   4  -6  15        3.65        5.08      1.01 o 
   5  -6  15        0.02        0.06      1.00 o 
   6  -6  15       13.10       11.68      2.27 o 
   7  -6  15        0.05        1.62      1.24 o 
  -7  -5  15        8.34       13.36      2.82 o 
  -6  -5  15        0.18       -1.37      1.42 o 
  -5  -5  15        3.25        2.44      0.92 o 
  -4  -5  15       16.71       19.86      1.77 o 
  -3  -5  15       16.30       13.25      1.47 o 
  -2  -5  15       16.59       17.80      1.52 o 
  -1  -5  15       32.04       27.40      1.38 o 
   0  -5  15      284.05      271.88      9.54 o 
   1  -5  15       48.48       45.95      2.30 o 
   2  -5  15       51.65       54.64      2.01 o 
   3  -5  15       57.56       49.31      1.85 o 
   4  -5  15       11.55        9.31      1.31 o 
   5  -5  15       32.30       35.32      3.19 o 
   6  -5  15        9.53        9.87      1.64 o 
   7  -5  15       12.64       15.00      1.92 o 
  -7  -4  15       18.11       14.86      2.89 o 
  -6  -4  15       56.74       50.15      4.71 o 
  -5  -4  15        7.30        8.30      1.23 o 
  -4  -4  15       58.74       54.44      2.32 o 
  -3  -4  15        0.22       -0.63      1.00 o 
  -2  -4  15      114.73      104.06      3.59 o 
  -1  -4  15       92.57       96.63      2.33 o 
   0  -4  15       92.76       84.22      2.22 o 
   1  -4  15      100.30      100.29      2.78 o 
   2  -4  15      575.81      560.06      8.88 o 
   3  -4  15       64.25       66.82      2.25 o 
   4  -4  15        0.04       -0.40      0.95 o 
   5  -4  15       17.09       16.20      1.92 o 
   6  -4  15        2.77        4.34      1.27 o 
   7  -4  15        0.06        1.50      1.56 o 
  -8  -3  15        3.36        3.08      1.60 o 
  -7  -3  15       51.71       48.41      3.95 o 
  -6  -3  15        2.04        1.75      1.23 o 
  -5  -3  15       10.04       11.87      1.29 o 
  -4  -3  15      126.04      123.25      3.53 o 
  -3  -3  15        0.14       -0.05      0.87 o 
  -2  -3  15       47.37       44.71      1.93 o 
  -1  -3  15        4.09        4.46      0.72 o 
   0  -3  15      186.80      174.51      3.32 o 
   1  -3  15      171.02      160.46      4.10 o 
   2  -3  15       11.89       12.28      1.13 o 
   3  -3  15        0.79       -0.73      0.73 o 
   4  -3  15        6.95        6.49      1.35 o 
   5  -3  15        0.05        0.32      0.95 o 
   6  -3  15       10.53       10.57      1.69 o 
   7  -3  15        2.88        3.22      1.31 o 
  -8  -2  15        0.10        1.08      1.35 o 
  -7  -2  15       43.20       47.02      3.89 o 
  -6  -2  15        0.03        0.60      1.41 o 
  -5  -2  15        5.37        6.16      1.54 o 
  -4  -2  15       15.75       16.84      2.48 o 
  -3  -2  15        2.94        6.03      1.06 o 
  -2  -2  15       21.95       17.80      1.36 o 
  -1  -2  15      116.28      119.64      2.53 o 
   0  -2  15       10.89       11.39      1.01 o 
   1  -2  15        2.41        2.95      0.83 o 
   2  -2  15       51.27       48.91      1.91 o 
   3  -2  15      325.86      333.62      5.43 o 
   4  -2  15        1.59        2.61      1.34 o 
   5  -2  15       27.71       31.32      2.52 o 
   6  -2  15        8.09        5.63      1.40 o 
   7  -2  15        0.29        2.02      1.15 o 
  -8  -1  15        1.84        2.06      1.39 o 
  -7  -1  15       25.51       26.70      3.38 o 
  -6  -1  15        0.30        1.15      1.47 o 
  -5  -1  15        0.84        1.66      0.91 o 
  -4  -1  15       15.71       11.46      1.35 o 
  -3  -1  15       51.51       50.99      2.22 o 
  -2  -1  15        0.08        0.50      0.68 o 
  -1  -1  15        5.42        5.76      0.74 o 
   0  -1  15        8.46        9.21      0.83 o 
   1  -1  15        0.00        0.22      0.66 o 
   2  -1  15      360.61      354.39      6.10 o 
   3  -1  15      122.87      122.52      5.05 o 
   4  -1  15        5.24        6.29      1.40 o 
   5  -1  15        2.92        4.16      1.30 o 
   6  -1  15        0.09       -0.30      1.01 o 
   7  -1  15        0.66        1.37      1.17 o 
  -8   0  15        8.49       10.58      2.34 o 
  -7   0  15        6.84        9.40      2.32 o 
  -6   0  15        3.10        4.43      1.80 o 
  -5   0  15        4.43        4.72      1.17 o 
  -4   0  15      126.85      124.46      4.26 o 
  -3   0  15       33.36       32.01      2.05 o 
  -2   0  15        2.65        3.19      1.49 o 
  -1   0  15       16.18       15.12      1.07 o 
   0   0  15        0.54        0.53      0.55 o 
   1   0  15       27.24       31.18      1.77 o 
   2   0  15        4.44        3.93      0.81 o 
   3   0  15        0.41       -0.72      0.80 o 
   4   0  15       25.46       24.53      2.23 o 
   5   0  15        7.12        9.35      1.60 o 
   6   0  15        0.54        0.14      1.07 o 
   7   0  15        0.26        0.54      1.17 o 
  -8   1  15        5.69        9.78      2.43 o 
  -7   1  15        1.09        4.02      1.92 o 
  -6   1  15        0.06        1.22      1.76 o 
  -5   1  15       64.44       63.15      2.93 o 
  -4   1  15       89.10       98.83      5.58 o 
  -3   1  15      170.18      173.75      5.49 o 
  -2   1  15      780.09      763.74     10.90 o 
  -1   1  15       50.91       52.67      1.76 o 
   0   1  15        3.45        4.91      0.79 o 
   1   1  15        9.48        7.12      2.38 o 
   2   1  15        4.73        5.25      0.88 o 
   3   1  15        0.83       -0.22      0.84 o 
   4   1  15       45.90       42.98      2.91 o 
   5   1  15        0.22       -0.31      1.05 o 
   6   1  15        8.47       10.71      1.82 o 
  -8   2  15        0.92        4.12      2.01 o 
  -7   2  15        0.87        1.88      1.88 o 
  -6   2  15       81.70       77.15      5.33 o 
  -5   2  15       19.51       17.22      1.93 o 
  -4   2  15       23.31       24.88      2.34 o 
  -3   2  15      202.98      188.40      5.89 o 
  -2   2  15      149.85      145.86      4.17 o 
  -1   2  15       46.40       45.34      1.43 o 
   0   2  15       61.55       61.21      2.12 o 
   1   2  15        4.13        3.31      1.87 o 
   2   2  15       57.02       56.82      2.38 o 
   3   2  15       11.53       11.26      1.41 o 
   4   2  15       12.09       10.01      1.43 o 
   5   2  15        1.15        0.54      1.14 o 
   6   2  15        4.96        3.10      1.49 o 
  -7   3  15        0.29        0.73      1.94 o 
  -6   3  15        2.53        3.38      2.09 o 
  -5   3  15        2.50        5.26      1.38 o 
  -4   3  15        1.03        2.43      1.22 o 
  -3   3  15       24.59       26.67      2.67 o 
  -2   3  15      180.79      179.92      4.83 o 
  -1   3  15      106.21      108.63      2.48 o 
   0   3  15        0.79       -0.61      0.61 o 
   1   3  15       19.68       16.07      1.59 o 
   2   3  15        0.12       -0.09      0.72 o 
   3   3  15        3.24        4.56      1.32 o 
   4   3  15       14.68       16.01      1.70 o 
   5   3  15        3.87        3.03      1.38 o 
   6   3  15        0.87       -0.50      1.33 o 
  -7   4  15        1.02        1.11      2.02 o 
  -6   4  15        0.43       -0.43      0.92 o 
  -5   4  15       24.30       24.61      3.98 o 
  -4   4  15        0.60        0.77      1.15 o 
  -3   4  15        1.86        2.11      1.39 o 
  -2   4  15        8.78        7.85      1.41 o 
  -1   4  15       26.03       23.59      1.79 o 
   0   4  15       10.41       10.35      1.41 o 
   1   4  15        0.28        1.12      0.94 o 
   2   4  15       19.68       21.36      1.65 o 
   3   4  15       18.37       17.80      2.00 o 
   4   4  15        5.16        8.47      1.65 o 
   5   4  15        0.01       -0.14      1.20 o 
  -7   5  15       12.39       13.16      3.26 o 
  -6   5  15        3.08        2.77      1.25 o 
  -5   5  15       23.30       25.66      2.78 o 
  -4   5  15        2.28        1.84      1.38 o 
  -3   5  15        2.79        4.01      1.63 o 
  -2   5  15       10.15       10.79      1.73 o 
  -1   5  15       94.56       86.23      3.02 o 
   0   5  15        0.99        0.68      2.07 o 
   1   5  15       52.13       53.00      4.29 o 
   2   5  15        0.83        0.50      1.09 o 
   3   5  15        0.36       -1.50      1.50 o 
   4   5  15        0.47        2.27      1.52 o 
   5   5  15        4.24        2.37      1.75 o 
  -6   6  15        0.46        1.18      1.21 o 
  -5   6  15       10.54       11.05      2.12 o 
  -4   6  15        9.51       10.18      2.19 o 
  -3   6  15        3.42        7.39      2.02 o 
  -2   6  15        0.67        2.03      1.56 o 
  -1   6  15       55.69       58.90      4.10 o 
   0   6  15        1.12        0.21      1.85 o 
   1   6  15        8.75        9.16      1.81 o 
   2   6  15        0.34        0.70      1.13 o 
   3   6  15        1.52        1.01      1.73 o 
   4   6  15        2.10        2.73      1.47 o 
  -6   7  15        4.87        5.27      1.60 o 
  -5   7  15        1.91        1.78      1.57 o 
  -4   7  15        1.80        1.70      1.51 o 
  -3   7  15        1.72        3.28      1.74 o 
  -2   7  15       26.58       31.18      3.30 o 
  -1   7  15       14.06       11.76      1.57 o 
   0   7  15        0.57       -1.04      1.04 o 
   1   7  15       11.68       11.46      1.93 o 
   2   7  15        6.56        6.74      2.63 o 
   3   7  15        0.00        0.37      2.44 o 
  -5   8  15        4.16        5.34      2.73 o 
  -4   8  15        1.76        1.97      1.81 o 
  -3   8  15        4.90        7.39      2.06 o 
  -2   8  15        4.80        6.60      2.08 o 
  -1   8  15        6.05        5.98      2.76 o 
   0   8  15        0.87        0.75      1.62 o 
   1   8  15        2.55        2.34      2.22 o 
   2   8  15        2.96        4.33      2.27 o 
  -3   9  15        2.59        5.08      2.01 o 
  -2   9  15        7.92       11.02      2.46 o 
  -1   9  15        2.80        2.11      2.45 o 
   0   9  15        0.45       -0.66      1.40 o 
   1   9  15        2.46        0.80      2.35 o 
  -1 -14  16        1.84        4.11      1.51 o 
   0 -14  16        2.92        3.35      2.63 o 
   1 -14  16       10.46       12.56      1.95 o 
   2 -14  16       15.04       16.89      2.50 o 
  -2 -13  16        0.63        0.70      1.39 o 
  -1 -13  16        2.21        2.06      1.56 o 
   0 -13  16        0.24       -0.17      1.23 o 
   1 -13  16       20.62       24.43      2.41 o 
   2 -13  16       32.02       35.55      3.24 o 
   3 -13  16        6.63        6.61      2.19 o 
   4 -13  16        0.16        0.96      4.96 o 
  -3 -12  16        2.51        3.48      1.90 o 
  -2 -12  16       15.39       15.24      2.16 o 
  -1 -12  16        3.12        1.16      1.28 o 
   0 -12  16        2.85        1.17      1.16 o 
   1 -12  16        0.01       -0.99      1.07 o 
   2 -12  16        0.63       -0.95      1.08 o 
   3 -12  16        1.99        1.53      2.05 o 
   4 -12  16        1.61        3.16      1.75 o 
   5 -12  16        0.13        1.17      2.21 o 
  -4 -11  16        1.22        1.04      1.31 o 
  -3 -11  16        0.14        1.92      1.39 o 
  -2 -11  16        0.47        1.54      1.32 o 
  -1 -11  16        2.15        4.14      1.59 o 
   0 -11  16        0.45       -0.23      1.10 o 
   1 -11  16        2.82        4.56      1.38 o 
   2 -11  16        8.59        9.88      1.59 o 
   3 -11  16       21.39       22.26      2.37 o 
   4 -11  16       41.25       35.73      2.91 o 
   5 -11  16        4.91        4.79      2.65 o 
  -5 -10  16        4.23        3.23      1.46 o 
  -4 -10  16        0.07        1.50      1.26 o 
  -3 -10  16        0.91        0.82      1.69 o 
  -2 -10  16        1.67       -0.96      0.96 o 
  -1 -10  16        5.87        3.11      1.31 o 
   0 -10  16        3.25        3.97      1.09 o 
   1 -10  16        8.84        4.59      2.37 o 
   2 -10  16        0.56        1.44      1.04 o 
   3 -10  16       18.91       19.35      2.13 o 
   4 -10  16       23.65       21.08      2.26 o 
   5 -10  16        1.28        1.82      1.35 o 
   6 -10  16        0.21       -0.09      1.54 o 
  -6  -9  16        1.19        2.98      3.07 o 
  -5  -9  16        2.85        3.98      2.13 o 
  -4  -9  16        5.04        5.47      1.36 o 
  -3  -9  16        2.49        2.72      1.17 o 
  -2  -9  16        8.59       10.05      1.61 o 
  -1  -9  16       18.75       17.80      1.42 o 
   0  -9  16        0.02        0.60      0.85 o 
   1  -9  16       25.10       17.20      2.22 o 
   2  -9  16       11.02       13.23      1.47 o 
   3  -9  16        0.43        1.13      1.12 o 
   4  -9  16       28.12       32.07      3.07 o 
   5  -9  16        0.34        0.87      1.19 o 
   6  -9  16        7.24        7.28      1.67 o 
  -6  -8  16        0.81        1.24      1.56 o 
  -5  -8  16        0.86        2.19      1.13 o 
  -4  -8  16       11.99       13.34      1.74 o 
  -3  -8  16        4.04        3.77      1.22 o 
  -2  -8  16       40.93       34.76      2.20 o 
  -1  -8  16       43.87       40.50      1.79 o 
   0  -8  16        0.39        1.44      0.85 o 
   1  -8  16        0.14       -0.22      0.89 o 
   2  -8  16        5.96       10.61      1.26 o 
   3  -8  16        0.01        0.26      0.72 o 
   4  -8  16        0.01        0.81      0.91 o 
   5  -8  16        2.31        1.55      1.33 o 
   6  -8  16        1.33        1.79      1.31 o 
   7  -8  16       13.31       16.99      2.11 o 
  -6  -7  16        5.93        9.95      2.20 o 
  -5  -7  16       23.46       23.35      2.06 o 
  -4  -7  16       16.33       18.65      1.89 o 
  -3  -7  16       23.49       27.19      2.20 o 
  -2  -7  16       70.61       71.11      2.94 o 
  -1  -7  16       72.25       64.00      1.96 o 
   0  -7  16        0.20       -0.61      1.09 o 
   1  -7  16       29.26       30.23      2.17 o 
   2  -7  16       18.57       13.82      1.39 o 
   3  -7  16      125.84      126.28      2.91 o 
   4  -7  16        2.06       -0.16      0.86 o 
   5  -7  16        0.77        0.91      1.12 o 
   6  -7  16        5.39        6.61      1.52 o 
   7  -7  16        1.61        2.85      1.51 o 
  -7  -6  16        2.67        3.75      1.65 o 
  -6  -6  16        0.84        4.47      1.61 o 
  -5  -6  16        7.99        8.32      1.36 o 
  -4  -6  16        0.40        0.72      0.89 o 
  -3  -6  16        7.21        6.98      1.27 o 
  -2  -6  16      104.10      100.49      3.67 o 
  -1  -6  16       77.45       67.63      1.98 o 
   0  -6  16       11.92       13.95      1.91 o 
   1  -6  16       75.61       73.24      2.84 o 
   2  -6  16        0.51       -0.68      0.68 o 
   3  -6  16       57.38       56.53      2.40 o 
   4  -6  16       29.12       32.16      1.92 o 
   5  -6  16        9.61       10.00      1.72 o 
   6  -6  16        2.40        4.13      1.35 o 
   7  -6  16        7.95        9.94      1.74 o 
  -7  -5  16        0.56        1.02      1.43 o 
  -6  -5  16       22.19       22.34      3.65 o 
  -5  -5  16        2.00        3.26      1.00 o 
  -4  -5  16        0.03        0.01      0.75 o 
  -3  -5  16        4.17        5.31      1.18 o 
  -2  -5  16       44.97       35.32      2.01 o 
  -1  -5  16        0.56        0.43      0.60 o 
   0  -5  16      123.11      119.39      4.89 o 
   1  -5  16        7.04        6.03      2.09 o 
   2  -5  16        4.32        4.54      0.96 o 
   3  -5  16        7.31        5.60      0.81 o 
   4  -5  16       43.92       38.55      2.30 o 
   5  -5  16        5.34        5.43      1.41 o 
   6  -5  16        1.51        1.02      1.58 o 
   7  -5  16       13.58       20.63      2.25 o 
  -7  -4  16       24.06       22.32      6.82 o 
  -6  -4  16       45.75       48.40      3.60 o 
  -5  -4  16        0.03       -0.10      0.77 o 
  -4  -4  16       19.37       18.72      1.68 o 
  -3  -4  16        2.92        3.68      1.05 o 
  -2  -4  16        3.31        3.88      0.91 o 
  -1  -4  16       62.47       54.54      2.43 o 
   0  -4  16        0.76       -0.01      0.60 o 
   1  -4  16      161.31      155.68      8.59 o 
   2  -4  16      209.46      204.11      3.57 o 
   3  -4  16        4.71        4.54      0.85 o 
   4  -4  16       33.99       36.54      2.23 o 
   5  -4  16        1.90        3.17      1.50 o 
   6  -4  16        1.72        2.00      1.21 o 
   7  -4  16        0.90        1.13      1.23 o 
  -7  -3  16       36.53       33.68      3.89 o 
  -6  -3  16        0.60        1.16      1.27 o 
  -5  -3  16        0.34        0.99      0.84 o 
  -4  -3  16        9.56       10.23      1.33 o 
  -3  -3  16       42.22       45.54      2.42 o 
  -2  -3  16        2.96        0.43      0.72 o 
  -1  -3  16      150.59      131.40      2.76 o 
   0  -3  16       70.38       67.97      2.17 o 
   1  -3  16       87.84       86.90      2.57 o 
   2  -3  16       83.94       79.37      2.33 o 
   3  -3  16      152.15      161.52      3.24 o 
   4  -3  16       10.63       11.74      1.39 o 
   5  -3  16        0.25        0.72      1.07 o 
   6  -3  16        0.50        1.82      1.23 o 
   7  -3  16        6.56       10.36      1.79 o 
  -7  -2  16       14.89       11.89      2.71 o 
  -6  -2  16        2.29        6.83      2.19 o 
  -5  -2  16       24.25       19.51      1.65 o 
  -4  -2  16       40.73       44.86      2.36 o 
  -3  -2  16        7.80        8.09      1.22 o 
  -2  -2  16       61.39       56.67      2.12 o 
  -1  -2  16       26.64       27.09      2.03 o 
   0  -2  16      121.47      118.31      2.85 o 
   1  -2  16      349.93      335.05      5.89 o 
   2  -2  16        1.14        2.26      0.81 o 
   3  -2  16       20.32       20.75      1.27 o 
   4  -2  16        0.72        2.20      0.96 o 
   5  -2  16       20.05       18.67      2.12 o 
   6  -2  16        9.29        8.99      1.92 o 
   7  -2  16       15.10       16.85      2.10 o 
  -7  -1  16        5.94        9.07      2.47 o 
  -6  -1  16       55.20       42.22      4.34 o 
  -5  -1  16       36.87       39.25      2.44 o 
  -4  -1  16       81.13       84.06      3.78 o 
  -3  -1  16       16.49       16.55      1.61 o 
  -2  -1  16       14.87       16.02      1.38 o 
  -1  -1  16        0.17        1.45      0.59 o 
   0  -1  16        1.00        1.58      0.75 o 
   1  -1  16      228.62      242.51      6.71 o 
   2  -1  16        0.18        1.08      0.72 o 
   3  -1  16        4.64        4.28      1.04 o 
   4  -1  16        8.04        5.59      1.15 o 
   5  -1  16        0.22        0.72      1.40 o 
   6  -1  16        4.69        4.98      1.50 o 
   7  -1  16        4.50        4.84      1.47 o 
  -7   0  16        2.52        1.11      1.81 o 
  -6   0  16       10.37       10.37      2.49 o 
  -5   0  16       34.45       35.64      3.46 o 
  -4   0  16       19.45       22.46      4.27 o 
  -3   0  16        0.02       -0.14      1.30 o 
  -2   0  16        1.14        1.04      0.81 o 
  -1   0  16        9.49        8.29      0.89 o 
   0   0  16        9.71       12.77      1.31 o 
   1   0  16      156.32      131.74     12.33 o 
   2   0  16        4.45        5.44      0.99 o 
   3   0  16        4.90        5.28      1.10 o 
   4   0  16        1.16        0.21      0.93 o 
   5   0  16        4.60        3.45      1.44 o 
   6   0  16        0.74        1.17      1.31 o 
  -7   1  16        1.76        0.65      1.74 o 
  -6   1  16        7.57       16.34      3.17 o 
  -5   1  16       27.76       31.16      4.58 o 
  -4   1  16        1.40        1.58      1.15 o 
  -3   1  16       34.22       40.03      4.64 o 
  -2   1  16       18.24       17.32      1.77 o 
  -1   1  16       11.30       12.46      1.05 o 
   0   1  16        2.02        1.72      0.69 o 
   1   1  16       19.06       16.41      1.99 o 
   2   1  16       18.66       19.02      1.56 o 
   3   1  16       14.77       15.56      1.75 o 
   4   1  16        1.85        3.15      1.37 o 
   5   1  16        0.12        0.89      1.17 o 
   6   1  16        7.59        9.90      1.78 o 
  -7   2  16        6.17        6.82      2.45 o 
  -6   2  16       11.72       10.47      2.75 o 
  -5   2  16        1.45        2.57      1.18 o 
  -4   2  16       26.05       28.98      2.67 o 
  -3   2  16       22.25       25.50      2.66 o 
  -2   2  16       94.09       96.57      3.84 o 
  -1   2  16       25.25       26.54      2.11 o 
   0   2  16       15.61       15.01      1.32 o 
   1   2  16        2.52        0.22      2.02 o 
   2   2  16       33.40       37.33      2.06 o 
   3   2  16        4.91        4.84      1.35 o 
   4   2  16        1.50        2.30      1.12 o 
   5   2  16        3.05        0.89      1.24 o 
   6   2  16        1.57       -1.13      1.13 o 
  -7   3  16       10.25       13.29      3.08 o 
  -6   3  16        0.62        1.00      0.88 o 
  -5   3  16        0.40       -0.96      0.96 o 
  -4   3  16        6.94        8.22      3.20 o 
  -3   3  16       34.88       35.43      3.16 o 
  -2   3  16       28.28       31.41      2.39 o 
  -1   3  16       14.87       17.47      1.29 o 
   0   3  16        1.65        2.34      1.15 o 
   1   3  16        3.41        1.96      0.91 o 
   2   3  16       19.90       15.47      1.49 o 
   3   3  16        6.26       12.84      1.75 o 
   4   3  16        5.64        8.29      1.62 o 
   5   3  16        1.76        0.50      1.30 o 
  -7   4  16        2.94        4.11      2.15 o 
  -6   4  16        0.10        1.65      1.07 o 
  -5   4  16        0.47        1.18      1.29 o 
  -4   4  16       18.44       22.03      2.85 o 
  -3   4  16        3.35        4.27      1.82 o 
  -2   4  16       30.27       32.23      2.53 o 
  -1   4  16       47.31       47.55      1.92 o 
   0   4  16        5.52        3.95      1.37 o 
   1   4  16        0.04       -1.09      1.09 o 
   2   4  16        7.66        7.25      1.17 o 
   3   4  16       13.79       16.42      2.43 o 
   4   4  16        0.09       -1.05      1.05 o 
   5   4  16        0.28        0.20      2.39 o 
  -6   5  16        2.69        3.57      1.37 o 
  -5   5  16       13.72       16.57      2.35 o 
  -4   5  16        0.27       -0.83      3.72 o 
  -3   5  16        0.15       -1.19      1.19 o 
  -2   5  16        4.13        6.24      2.00 o 
  -1   5  16        8.18        9.64      1.40 o 
   0   5  16        3.47        1.29      1.21 o 
   1   5  16       14.01       13.63      2.37 o 
   2   5  16        0.12        0.10      1.00 o 
   3   5  16        0.82        0.60      1.16 o 
   4   5  16        2.83        1.91      1.87 o 
  -6   6  16        0.14        3.96      2.31 o 
  -5   6  16        5.74        4.03      1.72 o 
  -4   6  16        1.06        1.94      1.62 o 
  -3   6  16        3.46        2.44      1.73 o 
  -2   6  16       19.82       20.25      2.70 o 
  -1   6  16       26.73       30.30      2.89 o 
   0   6  16       19.44       17.10      2.16 o 
   1   6  16       10.56        7.82      1.98 o 
   2   6  16        0.02        0.21      1.33 o 
   3   6  16        1.75        3.78      1.75 o 
   4   6  16        0.04       -0.61      1.56 o 
  -5   7  16        5.44        4.95      1.84 o 
  -4   7  16        0.16       -1.30      1.30 o 
  -3   7  16        1.28        5.41      2.39 o 
  -2   7  16        7.66       11.33      3.18 o 
  -1   7  16        0.04        1.31      3.13 o 
   0   7  16        6.65        8.16      1.68 o 
   1   7  16        6.03        7.88      1.81 o 
   2   7  16        9.18        8.02      2.82 o 
   3   7  16        0.66        4.10      1.84 o 
  -4   8  16        0.04       -0.77      2.09 o 
  -3   8  16        0.41       -0.66      1.57 o 
  -2   8  16        0.03       -1.19      1.53 o 
  -1   8  16        5.73        7.12      2.83 o 
   0   8  16        6.42        4.13      1.68 o 
   1   8  16        1.10        0.24      1.46 o 
  -2   9  16        1.88        1.30      1.81 o 
   0 -14  17        0.09        3.99      2.63 o 
   1 -14  17        3.36        4.49      1.63 o 
   2 -14  17        8.09        8.03      2.65 o 
  -2 -13  17        0.28        1.55      2.62 o 
  -1 -13  17        1.82        4.95      1.62 o 
   0 -13  17        2.32        2.70      1.65 o 
   1 -13  17        0.01        2.40      1.40 o 
   2 -13  17        1.99        2.41      1.30 o 
   3 -13  17       16.46       18.65      3.92 o 
  -3 -12  17        0.08        0.59      1.91 o 
  -2 -12  17        2.30        2.22      1.47 o 
  -1 -12  17        8.80        6.94      2.89 o 
   0 -12  17       40.85       48.18      2.83 o 
   1 -12  17       26.75       25.68      3.74 o 
   2 -12  17        5.80        6.37      1.51 o 
   3 -12  17        0.03        0.74      1.29 o 
   4 -12  17        1.94        6.44      2.14 o 
  -4 -11  17        0.78        2.52      1.49 o 
  -3 -11  17        0.36        0.81      1.28 o 
  -2 -11  17        0.01       -0.82      1.17 o 
  -1 -11  17       29.32       32.37      5.49 o 
   0 -11  17       11.25        8.80      1.58 o 
   1 -11  17        0.00        1.33      1.17 o 
   2 -11  17        1.46        1.04      1.28 o 
   3 -11  17        0.45        2.42      1.39 o 
   4 -11  17        9.16        5.74      1.64 o 
   5 -11  17        0.20        0.73      1.50 o 
  -5 -10  17        0.07        0.65      1.16 o 
  -4 -10  17        1.78        0.56      1.30 o 
  -3 -10  17        0.39        0.70      1.43 o 
  -2 -10  17       64.20       69.18      3.62 o 
  -1 -10  17       19.14       17.09      2.09 o 
   0 -10  17        2.12        1.60      0.94 o 
   1 -10  17        9.17        9.00      2.97 o 
   2 -10  17        2.02        1.99      1.16 o 
   3 -10  17       25.80       29.27      2.65 o 
   4 -10  17       15.97       22.47      3.23 o 
   5 -10  17        0.04       -0.62      1.30 o 
   6 -10  17        3.16        3.10      1.51 o 
  -5  -9  17        0.10       -0.34      1.04 o 
  -4  -9  17        4.39        3.53      1.45 o 
  -3  -9  17        3.22        2.64      1.84 o 
  -2  -9  17        4.55       10.22      1.48 o 
  -1  -9  17       33.61       30.75      2.59 o 
   0  -9  17        6.18        9.55      1.30 o 
   1  -9  17        3.84        2.26      1.03 o 
   2  -9  17        0.83        1.80      1.27 o 
   3  -9  17        0.09        1.16      1.08 o 
   4  -9  17        6.99       10.25      2.13 o 
   5  -9  17        2.28        2.83      1.45 o 
   6  -9  17        2.69        3.74      1.52 o 
  -6  -8  17        4.20        5.65      2.59 o 
  -5  -8  17        2.53        4.14      1.29 o 
  -4  -8  17        0.25       -0.16      0.96 o 
  -3  -8  17        4.96        1.99      1.12 o 
  -2  -8  17      208.92      203.83      4.81 o 
  -1  -8  17       39.66       40.72      2.37 o 
   0  -8  17       27.42       30.67      2.29 o 
   1  -8  17       21.90       21.56      2.52 o 
   2  -8  17        3.11        3.83      1.01 o 
   3  -8  17       20.88       22.79      1.61 o 
   4  -8  17        1.10       -1.13      1.13 o 
   5  -8  17       13.59       13.55      2.02 o 
   6  -8  17        3.45        4.68      1.53 o 
  -6  -7  17        1.39        1.66      3.25 o 
  -5  -7  17       16.07       17.67      1.85 o 
  -4  -7  17        1.94        1.91      1.04 o 
  -3  -7  17        1.83        0.38      1.11 o 
  -2  -7  17        8.58        5.71      1.14 o 
  -1  -7  17        0.18        0.15      0.65 o 
   0  -7  17        2.72        2.27      0.89 o 
   1  -7  17       73.96       76.87      3.03 o 
   2  -7  17       34.71       30.83      1.96 o 
   3  -7  17        6.97        7.71      1.08 o 
   4  -7  17       10.61       10.66      2.12 o 
   5  -7  17       11.30       10.90      1.84 o 
   6  -7  17        0.23       -0.98      0.98 o 
  -7  -6  17        2.29       -0.28      1.38 o 
  -6  -6  17       13.27       16.00      2.46 o 
  -5  -6  17       54.95       57.65      2.88 o 
  -4  -6  17        0.06        1.89      1.19 o 
  -3  -6  17        0.97        0.93      0.94 o 
  -2  -6  17        0.08       -0.95      0.95 o 
  -1  -6  17        0.15       -0.53      0.73 o 
   0  -6  17        1.34        2.03      0.82 o 
   1  -6  17        6.38        5.52      1.22 o 
   2  -6  17        5.64        6.33      1.07 o 
   3  -6  17        1.76        3.34      0.88 o 
   4  -6  17       84.57       77.99      2.67 o 
   5  -6  17        1.75        2.54      2.06 o 
   6  -6  17        0.05       -0.24      1.16 o 
   7  -6  17        3.79        4.46      1.52 o 
  -7  -5  17        2.33        3.09      1.49 o 
  -6  -5  17        6.84        7.40      1.90 o 
  -5  -5  17        3.86        3.41      1.12 o 
  -4  -5  17        2.74        3.92      1.06 o 
  -3  -5  17       33.57       28.63      2.18 o 
  -2  -5  17       31.28       30.43      1.93 o 
  -1  -5  17        0.86       -0.55      0.61 o 
   0  -5  17        9.75        9.49      1.18 o 
   1  -5  17        7.24        9.54      1.40 o 
   2  -5  17        3.61        2.06      0.85 o 
   3  -5  17        1.34        1.14      0.65 o 
   4  -5  17       93.17       97.69      3.96 o 
   5  -5  17        0.03       -0.61      1.07 o 
   6  -5  17        1.31        0.40      1.09 o 
   7  -5  17        6.21        5.60      1.56 o 
  -7  -4  17       40.28       44.83      4.81 o 
  -6  -4  17        0.64        0.30      1.24 o 
  -5  -4  17       48.82       51.65      3.00 o 
  -4  -4  17       25.87       25.03      3.72 o 
  -3  -4  17        7.39        3.76      1.05 o 
  -2  -4  17        8.51        5.84      1.08 o 
  -1  -4  17      106.81       99.51      2.45 o 
   0  -4  17       65.78       61.15      2.84 o 
   1  -4  17        3.05        4.52      1.12 o 
   2  -4  17       16.64       14.72      1.26 o 
   3  -4  17       13.45       13.40      1.16 o 
   4  -4  17       23.66       25.52      2.00 o 
   5  -4  17        1.68        3.30      1.32 o 
   6  -4  17        5.09        4.50      1.44 o 
   7  -4  17        0.65        0.35      1.22 o 
  -7  -3  17        0.21       -0.69      1.61 o 
  -6  -3  17        0.48       -1.03      1.47 o 
  -5  -3  17        2.84        2.52      0.99 o 
  -4  -3  17        4.48        5.13      1.69 o 
  -3  -3  17        6.66        5.01      1.14 o 
  -2  -3  17      105.42      102.39      2.91 o 
  -1  -3  17      318.36      311.07      4.95 o 
   0  -3  17       95.89       98.34      2.80 o 
   1  -3  17       27.71       26.96      2.02 o 
   2  -3  17       15.33       15.44      1.46 o 
   3  -3  17        0.69        1.52      1.13 o 
   4  -3  17        0.06        0.42      0.93 o 
   5  -3  17        0.08       -0.80      1.04 o 
   6  -3  17        6.62        9.09      1.83 o 
   7  -3  17        0.70        2.40      1.29 o 
  -7  -2  17        0.57        2.49      1.99 o 
  -6  -2  17        0.07       -0.78      1.51 o 
  -5  -2  17        1.20        1.77      1.05 o 
  -4  -2  17        2.58        1.88      1.07 o 
  -3  -2  17       22.69       25.55      3.42 o 
  -2  -2  17       55.19       55.69      2.26 o 
  -1  -2  17       10.86       12.61      1.07 o 
   0  -2  17       24.06       20.99      1.52 o 
   1  -2  17       12.25       13.10      1.27 o 
   2  -2  17       36.93       36.02      2.05 o 
   3  -2  17        0.27       -0.38      0.88 o 
   4  -2  17        7.96       11.82      1.49 o 
   5  -2  17        5.49        4.93      1.37 o 
   6  -2  17        0.60       -0.56      1.20 o 
  -6  -1  17       10.21       14.12      2.92 o 
  -5  -1  17        9.07       10.45      2.10 o 
  -4  -1  17        1.31        0.00      0.93 o 
  -3  -1  17        7.58        9.82      1.41 o 
  -2  -1  17        0.08       -0.28      0.70 o 
  -1  -1  17       33.66       33.40      1.54 o 
   0  -1  17       48.82       50.87      2.00 o 
   1  -1  17       13.53       12.19      1.44 o 
   2  -1  17       26.53       25.07      1.75 o 
   3  -1  17        0.05       -0.05      0.84 o 
   4  -1  17        0.17       -0.15      0.94 o 
   5  -1  17        1.83        1.35      1.14 o 
   6  -1  17        0.00        0.14      1.26 o 
  -7   0  17        0.03        0.60      1.70 o 
  -6   0  17        8.29       12.00      2.86 o 
  -5   0  17        0.24       -1.51      1.92 o 
  -4   0  17        9.70       10.96      1.78 o 
  -3   0  17        1.23        1.41      1.63 o 
  -2   0  17        7.80        6.56      1.07 o 
  -1   0  17       30.55       32.01      1.53 o 
   0   0  17        0.27        0.11      0.60 o 
   1   0  17       18.86       17.38      2.12 o 
   2   0  17       19.55       19.36      2.23 o 
   3   0  17        0.58       -0.06      0.98 o 
   4   0  17        4.41        5.25      1.28 o 
   5   0  17        0.66        0.21      1.11 o 
   6   0  17        1.34        3.12      1.45 o 
  -7   1  17       18.85       23.42      3.64 o 
  -6   1  17        3.77        4.37      2.27 o 
  -5   1  17        3.47        3.01      1.22 o 
  -4   1  17       11.44       12.11      2.58 o 
  -3   1  17      191.49      187.53      6.15 o 
  -2   1  17       15.69       17.27      1.84 o 
  -1   1  17        9.22        9.83      1.01 o 
   0   1  17       33.76       32.00      1.91 o 
   1   1  17        8.83       10.20      1.37 o 
   2   1  17        1.76        2.46      0.91 o 
   3   1  17       19.83       18.63      1.99 o 
   4   1  17        0.29        0.13      0.96 o 
   5   1  17        0.90        2.63      1.37 o 
   6   1  17        3.01        5.71      1.69 o 
  -7   2  17       28.03       25.40      3.95 o 
  -6   2  17        2.88        3.37      0.96 o 
  -5   2  17        0.22        0.27      1.06 o 
  -4   2  17        6.63        9.41      2.51 o 
  -3   2  17        0.07        1.27      1.37 o 
  -2   2  17       13.79       14.71      1.78 o 
  -1   2  17        2.80        3.56      0.99 o 
   0   2  17        7.47        8.10      1.11 o 
   1   2  17        4.67        4.04      1.11 o 
   2   2  17       24.51       24.65      1.79 o 
   3   2  17       14.53       16.24      1.92 o 
   4   2  17        4.44        2.69      1.27 o 
   5   2  17        0.58       -1.11      1.11 o 
  -7   3  17       16.90       13.55      3.33 o 
  -6   3  17        6.51        6.44      1.35 o 
  -5   3  17       17.46       21.35      2.45 o 
  -4   3  17        6.05        5.68      1.67 o 
  -3   3  17       18.61       13.77      2.21 o 
  -2   3  17       74.28       70.48      3.85 o 
  -1   3  17       53.11       54.30      4.22 o 
   0   3  17        3.83        3.43      1.34 o 
   1   3  17        2.99        3.37      1.21 o 
   2   3  17       23.77       23.36      2.03 o 
   3   3  17        2.19        2.40      1.25 o 
   4   3  17        0.04        0.31      1.21 o 
   5   3  17        0.29        0.07      1.60 o 
  -6   4  17        9.89       10.04      1.66 o 
  -5   4  17       10.40       11.17      2.02 o 
  -4   4  17       28.44       31.97      3.20 o 
  -3   4  17       13.27        8.80      2.03 o 
  -2   4  17        6.46        7.78      1.63 o 
  -1   4  17       10.87       11.55      1.14 o 
   0   4  17        0.83        0.40      1.14 o 
   1   4  17        1.63        0.44      1.11 o 
   2   4  17        1.43        0.70      0.93 o 
   3   4  17        0.44        0.76      1.16 o 
   4   4  17        1.30        0.77      1.40 o 
  -6   5  17        6.91        5.88      1.70 o 
  -5   5  17        0.01        0.08      1.34 o 
  -4   5  17        6.32        4.65      2.90 o 
  -3   5  17        1.06        1.62      1.55 o 
  -2   5  17        0.43        2.83      1.78 o 
  -1   5  17       29.21       31.68      2.56 o 
   0   5  17        7.95        8.46      1.70 o 
   1   5  17        2.69        2.95      1.55 o 
   2   5  17       13.25       12.44      1.96 o 
   3   5  17        4.99        3.79      2.04 o 
   4   5  17        0.11        0.20      1.59 o 
  -5   6  17        0.02       -1.21      1.21 o 
  -4   6  17        2.28        1.59      1.68 o 
  -3   6  17        6.41        9.75      2.98 o 
  -2   6  17       44.01       53.87      4.20 o 
  -1   6  17       22.99       28.15      3.19 o 
   0   6  17        0.29        2.47      1.33 o 
   1   6  17        3.09        5.52      1.72 o 
   2   6  17        3.98        2.40      2.27 o 
   3   6  17        0.27        0.55      2.58 o 
  -4   7  17        1.83        5.86      2.18 o 
  -3   7  17        9.06        7.02      2.37 o 
  -2   7  17        0.15       -1.42      1.42 o 
  -1   7  17        5.57        8.71      2.95 o 
   0   7  17        0.17       -0.35      1.83 o 
   1   7  17        2.18        4.64      1.65 o 
   2   7  17        0.02        8.89      2.61 o 
  -3   8  17        8.01        7.10      2.34 o 
  -2   8  17        2.40        4.76      3.27 o 
  -1   8  17        0.58       -2.01      2.01 o 
   0   8  17        0.00        0.01      1.33 o 
  -1 -13  18        1.17        0.64      1.40 o 
   0 -13  18       12.75       16.02      2.71 o 
   1 -13  18        3.36        4.97      2.00 o 
   2 -13  18        0.83        1.19      1.26 o 
   3 -13  18        2.56        3.67      1.86 o 
  -3 -12  18        1.72        0.79      1.63 o 
  -2 -12  18        1.92        0.92      1.43 o 
  -1 -12  18        0.08        0.01      1.77 o 
   0 -12  18        5.05        8.26      1.56 o 
   1 -12  18       14.51       15.74      2.02 o 
   2 -12  18        7.57        4.51      1.29 o 
   3 -12  18       45.54       43.99      3.35 o 
   4 -12  18        0.37        0.94      1.40 o 
  -4 -11  18        1.58       -1.21      1.21 o 
  -3 -11  18        2.61        3.81      2.02 o 
  -2 -11  18        3.44        4.69      1.76 o 
  -1 -11  18        0.22        2.25      1.32 o 
   0 -11  18        0.63        0.67      1.70 o 
   1 -11  18       24.96       24.00      2.30 o 
   2 -11  18       21.34       23.39      2.23 o 
   3 -11  18       14.93       17.73      2.22 o 
   4 -11  18        1.99        3.25      1.49 o 
   5 -11  18        0.96        4.01      1.56 o 
  -4 -10  18        0.38        1.78      1.33 o 
  -3 -10  18        4.29        7.13      1.66 o 
  -2 -10  18        0.18        0.47      1.20 o 
  -1 -10  18        0.01       -0.20      1.19 o 
   0 -10  18        6.73        3.84      1.82 o 
   1 -10  18        2.68        2.27      1.22 o 
   2 -10  18       30.93       31.92      2.47 o 
   3 -10  18        3.11        5.39      1.51 o 
   4 -10  18        5.07        5.51      1.53 o 
   5 -10  18        0.78        1.94      1.65 o 
  -5  -9  18        1.18        2.79      1.29 o 
  -4  -9  18        7.45        6.77      1.56 o 
  -3  -9  18       10.18       12.90      1.81 o 
  -2  -9  18        8.56        9.51      1.79 o 
  -1  -9  18        1.93        5.21      1.41 o 
   0  -9  18        9.27        9.50      1.34 o 
   1  -9  18        0.36        0.00      0.86 o 
   2  -9  18       13.22       14.42      1.76 o 
   3  -9  18       10.33       13.88      2.28 o 
   4  -9  18        3.76        8.89      1.71 o 
   5  -9  18        0.05       -0.71      1.20 o 
   6  -9  18       15.94       18.75      4.84 o 
  -6  -8  18        1.30        0.62      2.03 o 
  -5  -8  18        0.69        1.79      1.20 o 
  -4  -8  18        0.60        1.72      1.16 o 
  -3  -8  18       34.68       34.01      2.63 o 
  -2  -8  18      121.90      123.86      4.13 o 
  -1  -8  18      124.38      127.09      4.36 o 
   0  -8  18        6.67        7.91      1.22 o 
   1  -8  18        2.12        0.61      0.90 o 
   2  -8  18        4.28        2.61      1.58 o 
   3  -8  18        1.82        1.31      1.10 o 
   4  -8  18        0.05        0.15      1.35 o 
   5  -8  18        0.01       -1.15      1.15 o 
   6  -8  18        2.08        5.15      2.76 o 
  -6  -7  18        0.00       -0.34      1.39 o 
  -5  -7  18        1.37        1.94      1.11 o 
  -4  -7  18        0.11        0.42      1.04 o 
  -3  -7  18       14.89       16.46      1.90 o 
  -2  -7  18        0.72        0.76      0.89 o 
  -1  -7  18       18.85       22.24      1.38 o 
   0  -7  18        3.66        4.33      1.03 o 
   1  -7  18        3.61        4.33      1.30 o 
   2  -7  18       16.59       13.92      1.48 o 
   3  -7  18        0.15        0.40      0.81 o 
   4  -7  18       33.45       37.42      2.89 o 
   5  -7  18       25.07       29.18      2.74 o 
   6  -7  18        7.88        8.19      1.78 o 
  -6  -6  18        6.77        2.42      1.60 o 
  -5  -6  18        7.45       10.20      1.63 o 
  -4  -6  18        6.23       10.46      1.59 o 
  -3  -6  18        0.36        0.68      0.92 o 
  -2  -6  18       16.32       14.46      1.53 o 
  -1  -6  18        3.56        4.44      0.81 o 
   0  -6  18       15.34       15.35      1.45 o 
   1  -6  18       11.58        9.09      1.47 o 
   2  -6  18        1.04        0.60      0.78 o 
   3  -6  18        4.48        2.91      0.92 o 
   4  -6  18        5.01        3.95      1.07 o 
   5  -6  18        0.01        0.37      1.21 o 
   6  -6  18        0.09        1.85      1.23 o 
  -6  -5  18        0.57        1.92      1.50 o 
  -5  -5  18       15.80       12.56      2.64 o 
  -4  -5  18        6.37        8.49      1.99 o 
  -3  -5  18       28.49       25.84      2.14 o 
  -2  -5  18        3.20        5.76      1.29 o 
  -1  -5  18        4.69        2.56      0.74 o 
   0  -5  18       13.57       11.64      1.30 o 
   1  -5  18       59.40       61.55      2.82 o 
   2  -5  18        0.03       -0.27      0.80 o 
   3  -5  18        1.05        1.57      0.76 o 
   4  -5  18        2.07        3.52      1.02 o 
   5  -5  18        0.96        1.76      1.22 o 
   6  -5  18        0.15       -1.12      1.12 o 
  -7  -4  18       11.30       10.02      2.68 o 
  -6  -4  18       11.30       13.22      2.23 o 
  -5  -4  18       49.78       56.44      2.77 o 
  -4  -4  18       76.79       77.83      5.15 o 
  -3  -4  18        3.09        3.11      1.07 o 
  -2  -4  18        0.40        0.37      1.10 o 
  -1  -4  18       37.63       37.69      1.69 o 
   0  -4  18        0.59        0.51      0.76 o 
   1  -4  18       28.79       28.03      2.09 o 
   2  -4  18        2.98        0.84      0.80 o 
   3  -4  18       35.10       37.64      1.72 o 
   4  -4  18        4.61        2.48      1.29 o 
   5  -4  18        3.30        2.47      1.34 o 
   6  -4  18        0.33        1.62      1.37 o 
  -7  -3  18        0.05        1.22      1.66 o 
  -6  -3  18        4.63        3.88      2.08 o 
  -5  -3  18        0.01        0.02      0.87 o 
  -4  -3  18        8.33        8.53      1.35 o 
  -3  -3  18        1.77        2.17      1.37 o 
  -2  -3  18       34.56       33.18      2.03 o 
  -1  -3  18        0.00       -0.59      0.59 o 
   0  -3  18       51.04       56.44      2.27 o 
   1  -3  18       51.77       51.24      2.76 o 
   2  -3  18      146.79      144.91      3.31 o 
   3  -3  18       28.59       24.09      2.25 o 
   4  -3  18       11.20       10.22      1.52 o 
   5  -3  18        0.16        1.02      1.22 o 
   6  -3  18        2.25        1.24      1.39 o 
  -7  -2  18        0.01       -0.52      1.51 o 
  -6  -2  18       10.26        7.51      2.46 o 
  -5  -2  18        0.42        2.04      1.15 o 
  -4  -2  18       30.43       39.93      2.52 o 
  -3  -2  18       17.29       16.14      1.92 o 
  -2  -2  18       19.14       17.99      1.57 o 
  -1  -2  18       18.58       15.90      1.18 o 
   0  -2  18      103.03      107.05      3.01 o 
   1  -2  18        1.01        1.01      0.85 o 
   2  -2  18       61.47       60.20      2.44 o 
   3  -2  18       43.18       50.06      4.58 o 
   4  -2  18        0.57        0.61      1.02 o 
   5  -2  18        0.71       -0.98      1.07 o 
   6  -2  18        0.06       -1.06      1.23 o 
  -7  -1  18        0.06       -1.41      1.41 o 
  -6  -1  18        0.92        1.81      2.02 o 
  -5  -1  18       13.62       15.52      1.97 o 
  -4  -1  18        5.21        8.09      1.64 o 
  -3  -1  18        5.16        4.37      1.88 o 
  -2  -1  18       10.29        9.15      1.19 o 
  -1  -1  18       85.94       81.89      2.70 o 
   0  -1  18       45.93       43.88      3.86 o 
   1  -1  18       10.07        5.15      1.93 o 
   2  -1  18        0.10        0.46      1.06 o 
   3  -1  18       41.12       38.11      2.73 o 
   4  -1  18       62.93       67.31      3.58 o 
   5  -1  18        1.00        2.48      1.40 o 
   6  -1  18        6.51       11.56      2.07 o 
  -7   0  18        0.00        2.05      1.78 o 
  -6   0  18       82.68      102.57      6.64 o 
  -5   0  18       21.94       25.52      2.48 o 
  -4   0  18        9.63       11.90      2.01 o 
  -3   0  18        1.62        0.61      1.31 o 
  -2   0  18       49.10       52.50      2.44 o 
  -1   0  18        0.81        0.06      0.63 o 
   0   0  18      105.70      101.77      4.39 o 
   1   0  18        0.20        1.23      0.85 o 
   2   0  18       35.22       35.17      2.10 o 
   3   0  18       24.37       23.81      2.25 o 
   4   0  18        0.21       -0.39      1.04 o 
   5   0  18        4.55        5.10      1.55 o 
   6   0  18        7.60       10.61      2.02 o 
  -7   1  18       11.30       12.92      3.10 o 
  -6   1  18       33.40       39.47      4.78 o 
  -5   1  18        1.00        1.52      1.19 o 
  -4   1  18        5.71        4.19      1.48 o 
  -3   1  18      173.64      184.25      6.27 o 
  -2   1  18        2.32        3.66      1.22 o 
  -1   1  18        9.14       10.11      1.11 o 
   0   1  18        1.40        2.56      1.32 o 
   1   1  18        4.02        3.86      1.15 o 
   2   1  18        6.86        7.67      1.22 o 
   3   1  18        4.91        3.94      1.34 o 
   4   1  18        7.51        7.83      1.60 o 
   5   1  18       11.17       12.29      2.69 o 
  -6   2  18        0.02       -0.14      1.04 o 
  -5   2  18        0.78        1.72      1.33 o 
  -4   2  18        2.16        1.05      1.31 o 
  -3   2  18        1.05       -1.16      1.16 o 
  -2   2  18       20.58       19.17      2.06 o 
  -1   2  18       53.47       48.37      2.73 o 
   0   2  18        0.47        1.47      1.21 o 
   1   2  18        1.34        1.00      0.96 o 
   2   2  18        4.09        4.54      1.11 o 
   3   2  18        7.41        8.75      1.62 o 
   4   2  18        9.57        8.05      2.62 o 
   5   2  18        0.59        0.15      1.52 o 
  -6   3  18        6.11        5.84      1.39 o 
  -5   3  18       33.63       35.16      3.20 o 
  -4   3  18        0.42        0.38      1.27 o 
  -3   3  18        1.91        2.87      1.72 o 
  -2   3  18       19.28       17.73      2.03 o 
  -1   3  18       16.15       15.77      1.58 o 
   0   3  18        7.37        8.17      1.63 o 
   1   3  18        7.28        4.52      3.27 o 
   2   3  18        0.18       -0.28      1.00 o 
   3   3  18        2.46        2.45      1.28 o 
   4   3  18        0.00        0.20      1.22 o 
  -6   4  18        7.00        7.70      3.56 o 
  -5   4  18        3.19        5.41      1.77 o 
  -4   4  18        0.01        0.95      1.46 o 
  -3   4  18        0.01       -1.30      1.30 o 
  -2   4  18        0.63       -1.12      1.46 o 
  -1   4  18       97.52       95.61      4.01 o 
   0   4  18       33.17       31.82      2.73 o 
   1   4  18        2.53        2.10      1.40 o 
   2   4  18        1.55        1.93      1.32 o 
   3   4  18        0.30        0.09      1.15 o 
   4   4  18        0.54        4.06      1.50 o 
  -5   5  18        0.05        2.81      1.65 o 
  -4   5  18       16.23       15.09      2.49 o 
  -3   5  18        1.78        1.37      2.08 o 
  -2   5  18       26.92       26.48      3.12 o 
  -1   5  18        1.76        3.29      1.88 o 
   0   5  18        3.09        3.12      1.46 o 
   1   5  18        4.22        4.32      1.67 o 
   2   5  18        4.56        5.22      1.70 o 
   3   5  18        0.14        2.31      1.62 o 
  -5   6  18        0.02        1.47      1.51 o 
  -4   6  18        2.64        3.57      2.03 o 
  -3   6  18        0.72       -1.15      1.95 o 
  -2   6  18        1.81        3.20      1.85 o 
  -1   6  18        0.18        1.55      1.64 o 
   0   6  18       17.15       15.16      2.08 o 
   1   6  18        5.13        5.82      1.76 o 
   2   6  18        0.63        0.98      2.02 o 
  -3   7  18        2.37        6.61      4.67 o 
  -2   7  18        0.37       -0.54      2.79 o 
  -1   7  18        0.19       -2.15      2.15 o 
   0   7  18        2.87        3.09      1.67 o 
   1   7  18        0.57       -0.20      1.45 o 
  -1 -13  19        0.89        4.26      1.64 o 
   0 -13  19       12.23       12.09      3.73 o 
   1 -13  19       18.27       17.91      2.22 o 
   2 -13  19        3.98        5.07      1.92 o 
  -2 -12  19        0.26        0.83      1.35 o 
  -1 -12  19        0.17       -1.96      2.22 o 
   0 -12  19       15.53       16.10      2.69 o 
   1 -12  19       13.23       13.27      1.97 o 
   2 -12  19        0.19        1.24      1.24 o 
   3 -12  19       44.08       42.17      4.00 o 
  -3 -11  19        0.13       -0.46      1.56 o 
  -2 -11  19        0.15        0.11      1.27 o 
  -1 -11  19        0.02        0.38      1.24 o 
   0 -11  19        0.00        0.99      1.36 o 
   1 -11  19        0.67        0.73      1.18 o 
   2 -11  19       13.79       11.57      1.79 o 
   3 -11  19        0.27        1.18      1.21 o 
   4 -11  19       10.06        9.99      1.88 o 
  -4 -10  19        0.23        3.11      1.50 o 
  -3 -10  19        0.04       -0.17      1.23 o 
  -2 -10  19        2.83        2.24      1.42 o 
  -1 -10  19        0.61       -1.97      1.97 o 
   0 -10  19       56.03       64.32      3.10 o 
   1 -10  19       18.60       18.58      2.02 o 
   2 -10  19        0.13        0.43      1.20 o 
   3 -10  19        0.16       -0.07      1.17 o 
   4 -10  19        9.52       10.98      1.90 o 
   5 -10  19        0.07       -1.30      1.58 o 
  -5  -9  19        7.36        9.25      1.66 o 
  -4  -9  19       14.78       21.42      3.73 o 
  -3  -9  19        0.16        0.85      1.29 o 
  -2  -9  19        2.58        4.00      1.45 o 
  -1  -9  19        0.04        0.49      1.34 o 
   0  -9  19       15.47       16.96      1.70 o 
   1  -9  19       33.67       36.45      2.65 o 
   2  -9  19       36.00       36.17      2.62 o 
   3  -9  19        8.12        8.93      1.67 o 
   4  -9  19        1.03        0.81      1.24 o 
   5  -9  19        0.24       -0.55      1.77 o 
  -5  -8  19        0.19        0.25      1.63 o 
  -4  -8  19        1.44        2.05      1.26 o 
  -3  -8  19        7.77        8.02      1.61 o 
  -2  -8  19       38.61       40.05      2.54 o 
  -1  -8  19        0.02        1.14      1.19 o 
   0  -8  19       15.82       20.10      1.74 o 
   1  -8  19       40.62       44.97      3.56 o 
   2  -8  19        8.19        9.02      1.49 o 
   3  -8  19        6.28        7.15      1.68 o 
   4  -8  19        7.95        7.96      2.21 o 
   5  -8  19        0.37        3.16      1.65 o 
   6  -8  19        0.21        1.55      1.57 o 
  -6  -7  19        3.68        6.97      4.13 o 
  -5  -7  19        1.69        3.54      1.27 o 
  -4  -7  19        9.13        6.98      1.50 o 
  -3  -7  19        0.92        1.02      1.09 o 
  -2  -7  19        0.17        1.47      1.04 o 
  -1  -7  19        2.83        2.21      1.18 o 
   0  -7  19       11.73       13.04      2.50 o 
   1  -7  19        3.27        3.88      1.07 o 
   2  -7  19        0.01       -0.88      0.93 o 
   3  -7  19        4.07        7.34      1.62 o 
   4  -7  19        7.50        7.84      1.65 o 
   5  -7  19        5.75        3.64      1.71 o 
   6  -7  19        0.37        2.14      1.38 o 
  -6  -6  19        2.43        3.21      1.68 o 
  -5  -6  19        0.86        2.46      1.17 o 
  -4  -6  19       15.58       15.00      1.85 o 
  -3  -6  19        0.54       -0.29      0.91 o 
  -2  -6  19        3.93        3.39      1.05 o 
  -1  -6  19       35.70       34.92      2.62 o 
   0  -6  19        1.34        0.82      0.83 o 
   1  -6  19        0.12       -0.52      0.87 o 
   2  -6  19        5.82        7.64      1.23 o 
   3  -6  19        1.63       -0.02      0.94 o 
   4  -6  19        8.68       11.57      1.80 o 
   5  -6  19        7.20        7.46      1.82 o 
   6  -6  19        2.41        3.61      1.51 o 
  -6  -5  19        0.35        1.50      1.59 o 
  -5  -5  19        0.09        0.59      1.30 o 
  -4  -5  19        0.94        1.45      1.07 o 
  -3  -5  19        1.14        1.26      1.19 o 
  -2  -5  19        0.01        0.88      1.06 o 
  -1  -5  19        5.84        8.26      1.50 o 
   0  -5  19        6.18        4.90      1.02 o 
   1  -5  19       24.70       21.24      2.55 o 
   2  -5  19        3.32        1.34      0.99 o 
   3  -5  19        2.53        3.14      1.20 o 
   4  -5  19        0.39        1.71      0.95 o 
   5  -5  19        0.11        0.52      1.27 o 
   6  -5  19        0.66        0.90      1.30 o 
  -6  -4  19        0.01        1.00      1.98 o 
  -5  -4  19        0.17        1.26      1.00 o 
  -4  -4  19        1.30        1.09      1.03 o 
  -3  -4  19        5.82        6.54      1.34 o 
  -2  -4  19       11.13       13.26      1.46 o 
  -1  -4  19        3.80        4.08      0.81 o 
   0  -4  19        4.63        3.44      0.97 o 
   1  -4  19       65.38       53.73      3.43 o 
   2  -4  19        2.02        0.22      0.93 o 
   3  -4  19       58.25       58.70      2.94 o 
   4  -4  19        4.57        4.92      1.42 o 
   5  -4  19       13.40       16.57      2.23 o 
   6  -4  19        0.26        0.50      1.28 o 
  -6  -3  19        0.97        2.02      2.11 o 
  -5  -3  19        4.87        5.44      1.25 o 
  -4  -3  19        4.85        7.02      1.37 o 
  -3  -3  19        0.27        0.24      0.87 o 
  -2  -3  19        9.15       12.67      1.43 o 
  -1  -3  19        4.75        4.66      0.83 o 
   0  -3  19       33.33       34.67      2.03 o 
   1  -3  19       53.39       34.72      6.19 o 
   2  -3  19      178.22      175.45      3.77 o 
   3  -3  19        3.22        1.17      1.57 o 
   4  -3  19        0.00        0.64      1.05 o 
   5  -3  19        8.44        9.26      2.41 o 
   6  -3  19        0.00        0.87      1.39 o 
  -7  -2  19        2.29        4.51      2.21 o 
  -6  -2  19        6.89        9.39      2.71 o 
  -5  -2  19        5.56        7.13      1.62 o 
  -4  -2  19        4.21        6.97      1.32 o 
  -3  -2  19        0.75        1.69      0.97 o 
  -2  -2  19        0.22        0.40      0.80 o 
  -1  -2  19       21.60       21.53      1.37 o 
   0  -2  19       15.29       12.88      1.43 o 
   1  -2  19        1.76        1.07      0.72 o 
   2  -2  19        1.12        1.31      0.94 o 
   3  -2  19        0.06        0.03      1.03 o 
   4  -2  19        4.22        3.70      1.34 o 
   5  -2  19        0.99        1.48      1.61 o 
   6  -2  19        1.26        1.77      1.51 o 
  -6  -1  19        2.72       -0.34      1.84 o 
  -5  -1  19        6.47        5.42      1.44 o 
  -4  -1  19        0.40       -0.52      1.17 o 
  -3  -1  19       59.18       52.80      3.78 o 
  -2  -1  19        6.41        5.86      1.18 o 
  -1  -1  19        0.60        2.10      0.76 o 
   0  -1  19       21.63       21.41      1.65 o 
   1  -1  19       19.05       11.77      1.36 o 
   2  -1  19       17.36       14.60      1.77 o 
   3  -1  19        0.06        1.98      1.09 o 
   4  -1  19        2.87        1.08      1.72 o 
   5  -1  19        2.46        4.48      1.99 o 
  -6   0  19       22.99       28.06      4.27 o 
  -5   0  19       40.29       41.09      3.20 o 
  -4   0  19       54.99       55.24      3.90 o 
  -3   0  19        5.02        3.46      1.61 o 
  -2   0  19       50.15       58.00      5.49 o 
  -1   0  19        9.53       10.91      1.22 o 
   0   0  19        8.71        8.38      1.19 o 
   1   0  19       37.04       34.84      4.17 o 
   2   0  19       27.36       26.38      1.92 o 
   3   0  19        2.12        2.42      1.26 o 
   4   0  19        0.03        1.92      1.28 o 
   5   0  19        2.64        5.52      2.84 o 
  -6   1  19        0.04        0.37      1.70 o 
  -5   1  19       24.36       28.13      2.80 o 
  -4   1  19       49.19       53.47      3.87 o 
  -3   1  19       41.71       44.76      5.05 o 
  -2   1  19        0.18       -0.56      1.14 o 
  -1   1  19        6.29        6.63      1.28 o 
   0   1  19        5.49        3.63      0.97 o 
   1   1  19       16.06       13.81      2.10 o 
   2   1  19       23.36       21.27      1.80 o 
   3   1  19        1.30       -0.22      2.08 o 
   4   1  19        3.64        6.65      1.58 o 
   5   1  19        2.85        3.57      1.87 o 
  -6   2  19        0.18       -0.93      0.93 o 
  -5   2  19       17.19       15.24      2.23 o 
  -4   2  19        8.43        7.58      2.78 o 
  -3   2  19        1.27        4.03      1.70 o 
  -2   2  19        1.84        5.78      1.49 o 
  -1   2  19       14.16       16.61      1.55 o 
   0   2  19        5.34        6.22      1.24 o 
   1   2  19        0.33        0.46      0.97 o 
   2   2  19       12.18       16.07      2.12 o 
   3   2  19       32.28       30.59      2.65 o 
   4   2  19        2.04        2.56      1.39 o 
  -6   3  19        0.47        2.11      1.68 o 
  -5   3  19        5.53        6.26      1.80 o 
  -4   3  19        0.70       -0.09      1.39 o 
  -3   3  19        1.57        1.54      1.61 o 
  -2   3  19        1.11        0.96      2.12 o 
  -1   3  19       34.16       34.19      4.51 o 
   0   3  19        3.72        3.96      1.52 o 
   1   3  19        7.49        9.13      1.81 o 
   2   3  19        0.16        0.08      1.03 o 
   3   3  19        0.99        2.10      1.29 o 
   4   3  19        1.52        4.69      1.52 o 
  -5   4  19        0.15       -0.07      1.41 o 
  -4   4  19        0.19        0.74      1.51 o 
  -3   4  19        1.60        3.33      1.81 o 
  -2   4  19        1.29        0.92      1.56 o 
  -1   4  19       18.00       24.03      4.14 o 
   0   4  19       17.54       16.25      2.26 o 
   1   4  19        0.61       -0.21      1.38 o 
   2   4  19        1.34        1.39      1.45 o 
   3   4  19        1.99        3.45      1.69 o 
  -5   5  19        1.72        3.84      3.73 o 
  -4   5  19        0.08        1.80      1.67 o 
  -3   5  19        3.59        8.57      2.98 o 
  -2   5  19        3.38       -0.57      1.60 o 
  -1   5  19        0.01        1.15      2.09 o 
   0   5  19        3.37        4.16      1.46 o 
   1   5  19        9.73       10.05      2.04 o 
   2   5  19        1.38        2.44      2.16 o 
  -4   6  19        0.07       -0.59      2.08 o 
  -3   6  19        0.00        0.80      1.76 o 
  -2   6  19        0.12       -1.53      1.53 o 
  -1   6  19        1.72        1.53      2.43 o 
   0   6  19       22.27       21.85      2.48 o 
   1   6  19       11.70       13.21      2.16 o 
  -2 -12  20        9.03       12.19      2.08 o 
  -1 -12  20        4.86        7.56      1.75 o 
   0 -12  20        3.77        3.60      2.76 o 
   1 -12  20        0.77        2.27      1.43 o 
   2 -12  20       23.11       22.61      2.35 o 
   3 -12  20       16.78       20.25      4.49 o 
  -3 -11  20        9.21        6.39      2.18 o 
  -2 -11  20       10.24       11.29      2.04 o 
  -1 -11  20        0.41        0.11      1.96 o 
   0 -11  20        3.27        3.42      1.36 o 
   1 -11  20        1.05        1.19      1.54 o 
   2 -11  20        3.78        3.79      1.41 o 
   3 -11  20        0.99        2.39      1.73 o 
   4 -11  20       10.48       11.80      2.07 o 
  -4 -10  20        1.08        3.64      1.57 o 
  -3 -10  20       44.32       34.48      4.07 o 
  -2 -10  20       30.34       27.75      2.70 o 
  -1 -10  20       10.48       10.36      1.95 o 
   0 -10  20       17.40       21.22      2.06 o 
   1 -10  20        0.03        1.01      1.53 o 
   2 -10  20        6.52        8.02      1.59 o 
   3 -10  20        3.20        9.17      5.41 o 
   4 -10  20        3.01        1.20      1.34 o 
  -4  -9  20       20.16       23.88      2.47 o 
  -3  -9  20        0.02        0.80      1.19 o 
  -2  -9  20        1.19        2.93      1.41 o 
  -1  -9  20       58.61       55.21      4.79 o 
   0  -9  20        0.25       -1.01      1.01 o 
   1  -9  20        0.26       -0.97      0.97 o 
   2  -9  20        9.31       13.28      2.22 o 
   3  -9  20        1.44        1.93      1.26 o 
   4  -9  20        2.41        3.42      1.47 o 
   5  -9  20        0.35        3.39      1.39 o 
  -5  -8  20       13.18       20.23      2.16 o 
  -4  -8  20        0.02        0.57      1.51 o 
  -3  -8  20        7.32        7.72      1.64 o 
  -2  -8  20        8.31        7.62      3.16 o 
  -1  -8  20        1.43        2.13      1.33 o 
   0  -8  20        0.00        0.05      0.95 o 
   1  -8  20        0.19        0.13      1.08 o 
   2  -8  20        6.03        5.29      1.43 o 
   3  -8  20        0.12        0.00      1.35 o 
   4  -8  20        0.26        0.99      1.24 o 
   5  -8  20        0.41        1.78      1.60 o 
  -5  -7  20        4.14        7.31      1.51 o 
  -4  -7  20        0.02        1.15      1.20 o 
  -3  -7  20        4.27        3.55      1.31 o 
  -2  -7  20        0.79        0.35      1.18 o 
  -1  -7  20        5.40        4.46      1.36 o 
   0  -7  20        0.00        0.74      0.87 o 
   1  -7  20       19.06       17.06      1.85 o 
   2  -7  20        0.82        1.12      1.10 o 
   3  -7  20        0.01        1.48      1.17 o 
   4  -7  20       11.51       11.04      1.89 o 
   5  -7  20        0.51        0.29      2.68 o 
  -6  -6  20        1.26        3.23      2.02 o 
  -5  -6  20        8.78       10.35      1.79 o 
  -4  -6  20       25.28       24.73      2.33 o 
  -3  -6  20        3.27        2.81      1.19 o 
  -2  -6  20        0.86        1.09      0.96 o 
  -1  -6  20        0.04       -0.23      1.17 o 
   0  -6  20        0.25        0.26      0.86 o 
   1  -6  20        0.01       -0.67      0.67 o 
   2  -6  20        2.87        1.90      1.23 o 
   3  -6  20        0.00        1.06      1.11 o 
   4  -6  20       11.66       11.77      1.90 o 
   5  -6  20        1.15        0.67      1.45 o 
  -6  -5  20        0.04        1.31      1.36 o 
  -5  -5  20        1.07        1.62      1.10 o 
  -4  -5  20       38.54       41.35      2.86 o 
  -3  -5  20        0.05       -0.89      0.96 o 
  -2  -5  20        0.12        0.80      0.91 o 
  -1  -5  20       29.16       25.97      2.31 o 
   0  -5  20        0.99       -0.63      0.83 o 
   1  -5  20        0.02       -0.67      0.67 o 
   2  -5  20        4.54        6.17      1.36 o 
   3  -5  20        2.73        3.97      1.32 o 
   4  -5  20        0.08       -0.30      1.01 o 
   5  -5  20        0.43        2.48      1.66 o 
  -6  -4  20        1.31        3.06      2.02 o 
  -5  -4  20        0.17        1.43      1.00 o 
  -4  -4  20        1.16        1.23      1.04 o 
  -3  -4  20        0.47        0.50      0.97 o 
  -2  -4  20        5.74        5.45      1.18 o 
  -1  -4  20       27.80       33.18      2.73 o 
   0  -4  20        0.01        1.15      0.85 o 
   1  -4  20        0.48        0.61      0.82 o 
   2  -4  20       17.10       19.30      1.96 o 
   3  -4  20        1.58        4.31      1.19 o 
   4  -4  20        1.08        1.22      1.21 o 
   5  -4  20       17.70       17.84      3.80 o 
  -6  -3  20        0.35        1.98      1.92 o 
  -5  -3  20        1.62        1.65      1.24 o 
  -4  -3  20       14.31       15.78      1.85 o 
  -3  -3  20        2.68        0.73      0.99 o 
  -2  -3  20        0.02       -0.53      0.84 o 
  -1  -3  20       21.67       16.24      1.88 o 
   0  -3  20        2.49        5.08      1.08 o 
   1  -3  20        1.48        0.47      0.75 o 
   2  -3  20       73.18       72.81      2.65 o 
   3  -3  20       22.47       19.67      2.16 o 
   4  -3  20        2.67        2.82      1.90 o 
   5  -3  20        1.62        4.93      1.96 o 
  -6  -2  20        1.17        1.08      1.69 o 
  -5  -2  20        0.04        1.73      1.59 o 
  -4  -2  20       11.01        8.65      1.88 o 
  -3  -2  20        0.33        1.96      1.10 o 
  -2  -2  20        0.06        0.59      1.12 o 
  -1  -2  20       23.70       31.22      2.44 o 
   0  -2  20       29.35       30.02      2.26 o 
   1  -2  20        4.77        5.82      2.71 o 
   2  -2  20        0.36        0.25      0.86 o 
   3  -2  20        0.64       -0.27      1.03 o 
   4  -2  20        1.11        0.59      1.68 o 
   5  -2  20        0.01        4.42      1.99 o 
  -6  -1  20       12.69       11.17      3.17 o 
  -5  -1  20       10.39       10.01      2.04 o 
  -4  -1  20       19.06       17.40      2.39 o 
  -3  -1  20       71.06       68.67      4.09 o 
  -2  -1  20       13.58       13.96      1.57 o 
  -1  -1  20       16.41       16.73      1.87 o 
   0  -1  20        2.44        2.88      0.97 o 
   1  -1  20       14.06       12.70      1.56 o 
   2  -1  20        0.61        0.56      1.11 o 
   3  -1  20        2.24        1.74      1.29 o 
   4  -1  20        2.54       -0.06      1.23 o 
   5  -1  20        6.23        6.64      2.08 o 
  -6   0  20        6.80        8.72      1.41 o 
  -5   0  20        0.67        1.66      1.34 o 
  -4   0  20        1.29        1.96      1.48 o 
  -3   0  20        6.72        6.24      1.89 o 
  -2   0  20        8.60        9.98      2.35 o 
  -1   0  20       11.39       13.29      1.77 o 
   0   0  20        3.91        3.51      1.10 o 
   1   0  20       48.05       50.49      2.40 o 
   2   0  20        0.13        0.90      1.16 o 
   3   0  20       10.43       11.67      1.83 o 
   4   0  20        9.18        9.08      1.77 o 
   5   0  20        1.21        1.04      1.68 o 
  -6   1  20        0.01        0.37      1.02 o 
  -5   1  20        0.09        0.25      1.33 o 
  -4   1  20        0.03        2.46      1.52 o 
  -3   1  20        3.80        5.89      1.83 o 
  -2   1  20        0.29        0.94      2.18 o 
  -1   1  20        1.98        3.50      1.66 o 
   0   1  20        0.72        1.49      1.03 o 
   1   1  20        1.87        1.29      1.14 o 
   2   1  20        2.75        4.98      1.38 o 
   3   1  20        7.40        6.34      2.66 o 
   4   1  20        0.76       -0.24      1.30 o 
  -6   2  20        3.52        4.55      1.53 o 
  -5   2  20        0.58        0.54      1.39 o 
  -4   2  20        4.44        4.35      1.78 o 
  -3   2  20        1.26        1.31      3.38 o 
  -2   2  20        5.15        5.59      1.83 o 
  -1   2  20        7.86        5.86      1.93 o 
   0   2  20        0.69       -1.54      1.54 o 
   1   2  20        3.02        6.48      1.81 o 
   2   2  20        0.18        1.75      1.21 o 
   3   2  20        2.11        3.66      1.50 o 
   4   2  20        2.47        4.60      1.60 o 
  -5   3  20        0.85        1.13      1.55 o 
  -4   3  20        0.19       -0.96      1.37 o 
  -3   3  20        1.21        1.96      1.71 o 
  -2   3  20        2.17        0.67      1.66 o 
  -1   3  20        1.81        0.86      1.89 o 
   0   3  20        2.26        1.78      1.10 o 
   1   3  20        0.48       -0.40      1.35 o 
   2   3  20        0.13        1.12      1.48 o 
   3   3  20        5.59        9.80      2.29 o 
  -5   4  20        2.74        5.68      1.81 o 
  -4   4  20        0.06        2.37      1.67 o 
  -3   4  20        1.58        2.98      2.47 o 
  -2   4  20       15.36       19.40      2.85 o 
  -1   4  20        2.24        1.08      2.35 o 
   0   4  20        0.47       -0.80      1.05 o 
   1   4  20        3.86        0.15      2.02 o 
   2   4  20        0.73        0.23      2.12 o 
  -4   5  20        2.79        6.67      2.84 o 
  -3   5  20       20.04       27.36      4.60 o 
  -2   5  20        0.00        1.87      1.77 o 
  -1   5  20        2.61        4.66      2.18 o 
   0   5  20        7.39        8.56      1.46 o 
   1   5  20        0.32        0.16      1.57 o 
  -2   6  20        0.05        1.04      2.52 o 
  -1   6  20        1.16        7.10      2.96 o 
   0   6  20        2.10        3.82      1.46 o 
  -1 -12  21        0.00        2.27      1.50 o 
   0 -12  21        1.18        0.83      2.38 o 
   1 -12  21        5.11        4.81      1.97 o 
   2 -12  21        8.72       10.67      2.30 o 
  -2 -11  21        8.72        9.95      2.02 o 
  -1 -11  21        5.06        1.72      1.77 o 
   0 -11  21       12.14       12.50      7.20 o 
   1 -11  21        7.02        7.63      2.16 o 
   2 -11  21        0.23        2.52      1.37 o 
   3 -11  21        0.02        0.65      1.88 o 
  -3 -10  21       22.91       20.65      3.05 o 
  -2 -10  21       43.94       50.06      3.61 o 
  -1 -10  21        3.26        3.78      2.16 o 
   0 -10  21        2.19        2.76      1.34 o 
   1 -10  21        1.01        1.40      1.28 o 
   2 -10  21        0.84        1.76      1.21 o 
   3 -10  21        2.02        4.52      1.84 o 
   4 -10  21        0.18       -0.81      1.23 o 
  -4  -9  21        5.60        8.10      1.77 o 
  -3  -9  21       36.09       42.78      3.31 o 
  -2  -9  21        0.36       -0.31      1.29 o 
  -1  -9  21       16.39       19.22      2.35 o 
   0  -9  21        0.03        1.96      1.20 o 
   1  -9  21        7.05        5.78      1.49 o 
   2  -9  21        0.01       -0.01      1.12 o 
   3  -9  21        9.39       15.35      2.16 o 
   4  -9  21       10.21       11.18      1.93 o 
  -4  -8  21        3.53        5.51      1.58 o 
  -3  -8  21        1.29        0.51      1.21 o 
  -2  -8  21        7.49       13.40      2.24 o 
  -1  -8  21       17.96       23.35      2.47 o 
   0  -8  21        1.88        1.03      1.18 o 
   1  -8  21        7.42       10.52      1.70 o 
   2  -8  21        3.39        4.13      1.38 o 
   3  -8  21       11.41       12.01      1.92 o 
   4  -8  21        1.59       -1.39      2.26 o 
   5  -8  21        5.21        9.17      2.15 o 
  -5  -7  21        0.90        1.27      1.14 o 
  -4  -7  21        0.01        1.04      1.16 o 
  -3  -7  21       17.38       22.17      2.36 o 
  -2  -7  21        2.34        2.91      1.29 o 
  -1  -7  21       15.00       21.36      2.57 o 
   0  -7  21       40.23       44.82      2.42 o 
   1  -7  21        1.41        1.97      1.26 o 
   2  -7  21        3.98        4.41      1.31 o 
   3  -7  21       15.45       12.75      1.98 o 
   4  -7  21        6.63        8.71      2.18 o 
   5  -7  21        0.01       -1.09      1.16 o 
  -5  -6  21       12.37       14.22      1.83 o 
  -4  -6  21       12.75       15.53      1.98 o 
  -3  -6  21        3.64        1.62      1.12 o 
  -2  -6  21        5.21        4.10      1.43 o 
  -1  -6  21        1.03       -0.16      1.04 o 
   0  -6  21        0.10       -0.93      0.96 o 
   1  -6  21       23.58       29.91      2.40 o 
   2  -6  21        0.00       -0.41      1.07 o 
   3  -6  21        0.01       -1.17      1.17 o 
   4  -6  21        0.00       -0.55      1.19 o 
   5  -6  21        0.58       -1.67      1.67 o 
  -5  -5  21        5.96        4.28      1.29 o 
  -4  -5  21        5.10        7.17      1.56 o 
  -3  -5  21       13.47       15.59      1.94 o 
  -2  -5  21        4.37        5.71      1.25 o 
  -1  -5  21       59.71       54.03      3.16 o 
   0  -5  21       29.86       31.71      2.09 o 
   1  -5  21       24.35       20.14      2.00 o 
   2  -5  21       16.62       14.99      2.15 o 
   3  -5  21        0.04       -0.50      1.11 o 
   4  -5  21        0.94        1.28      1.09 o 
   5  -5  21        0.88        0.96      1.58 o 
  -6  -4  21        1.61        4.92      2.43 o 
  -5  -4  21        0.25        2.47      1.19 o 
  -4  -4  21        1.27        1.02      1.23 o 
  -3  -4  21        0.01        0.07      1.00 o 
  -2  -4  21       42.07       40.37      2.45 o 
  -1  -4  21        0.43        0.41      1.05 o 
   0  -4  21        1.71        2.14      1.15 o 
   1  -4  21        0.29        0.05      1.01 o 
   2  -4  21       20.56       20.51      2.78 o 
   3  -4  21        8.63        5.85      1.26 o 
   4  -4  21        4.15        6.46      2.24 o 
   5  -4  21        0.81        4.39      2.09 o 
  -6  -3  21        1.10        1.88      1.80 o 
  -5  -3  21        0.13        0.34      1.19 o 
  -4  -3  21       27.64       32.12      2.57 o 
  -3  -3  21       21.14       21.68      2.19 o 
  -2  -3  21        3.51        2.23      1.31 o 
  -1  -3  21        0.06       -0.80      0.98 o 
   0  -3  21       11.93       11.41      1.37 o 
   1  -3  21        1.23        1.71      1.10 o 
   2  -3  21        0.86        1.05      1.18 o 
   3  -3  21        2.68        2.34      1.09 o 
   4  -3  21        3.98        3.14      1.33 o 
   5  -3  21        0.11       -0.56      1.54 o 
  -6  -2  21        0.02        1.86      1.97 o 
  -5  -2  21        0.53        0.65      1.46 o 
  -4  -2  21        0.04       -0.33      1.24 o 
  -3  -2  21       12.60       13.13      1.75 o 
  -2  -2  21       19.86       23.30      2.89 o 
  -1  -2  21        9.12        7.15      1.46 o 
   0  -2  21        0.73        1.15      0.91 o 
   1  -2  21        0.00       -0.42      1.30 o 
   2  -2  21       26.89       27.60      3.53 o 
   3  -2  21        0.23        0.04      1.14 o 
   4  -2  21       12.66       12.63      1.99 o 
   5  -2  21        0.01        0.82      1.72 o 
  -6  -1  21        5.72        6.06      2.64 o 
  -5  -1  21        3.88        5.29      2.49 o 
  -4  -1  21       48.26       53.37      4.05 o 
  -3  -1  21      114.86      131.02      5.58 o 
  -2  -1  21        6.75        7.26      1.65 o 
  -1  -1  21        0.50        1.10      1.10 o 
   0  -1  21        0.03        0.73      0.98 o 
   1  -1  21       19.63       21.34      2.06 o 
   2  -1  21        7.04       10.65      1.40 o 
   3  -1  21        0.80        0.99      1.29 o 
   4  -1  21        0.52        0.51      1.82 o 
  -5   0  21        7.60        7.93      1.91 o 
  -4   0  21       11.84       13.35      2.31 o 
  -3   0  21        0.74        0.70      1.52 o 
  -2   0  21        3.40        2.20      3.02 o 
  -1   0  21        1.07        0.88      1.55 o 
   0   0  21       49.55       48.48      2.64 o 
   1   0  21        4.28        3.93      1.32 o 
   2   0  21        0.64        1.75      1.16 o 
   3   0  21        3.10        4.08      1.49 o 
   4   0  21        0.54        1.51      1.34 o 
  -5   1  21       19.01       24.78      2.88 o 
  -4   1  21       10.81       10.16      2.18 o 
  -3   1  21        0.41       -0.36      1.51 o 
  -2   1  21        0.12       -0.13      1.50 o 
  -1   1  21        2.37        1.95      1.71 o 
   0   1  21        5.36        3.75      1.53 o 
   1   1  21       11.71       11.72      1.44 o 
   2   1  21        7.06        5.40      1.65 o 
   3   1  21        0.84        2.62      1.35 o 
   4   1  21        0.68        0.73      1.49 o 
  -5   2  21       21.82       23.36      2.75 o 
  -4   2  21        0.66        2.91      1.75 o 
  -3   2  21        4.15        3.43      4.05 o 
  -2   2  21        4.95        1.45      3.48 o 
  -1   2  21        0.86        1.36      1.73 o 
   0   2  21       27.72       25.60      2.52 o 
   1   2  21        2.11        2.67      1.51 o 
   2   2  21        2.90        4.76      1.51 o 
   3   2  21        0.03        0.93      1.24 o 
  -4   3  21        0.35        2.03      1.74 o 
  -3   3  21       12.93       19.64      4.01 o 
  -2   3  21        1.21        2.22      1.73 o 
  -1   3  21        3.03        3.22      1.92 o 
   0   3  21       13.83       12.37      1.99 o 
   1   3  21        1.95        3.09      1.64 o 
   2   3  21        3.16        1.41      2.14 o 
  -4   4  21        6.56        4.66      2.14 o 
  -3   4  21        1.82        2.58      2.45 o 
  -2   4  21       16.90       20.30      2.97 o 
  -1   4  21        1.23        2.27      1.87 o 
   0   4  21        9.76        7.76      4.40 o 
   1   4  21        0.72        1.46      1.63 o 
  -2   5  21        1.22       -0.30      1.62 o 
  -1   5  21        0.61        2.02      2.50 o 
   0   5  21        4.17        2.64      1.38 o 
  -1 -11  22        0.36       -0.86      1.28 o 
   0 -11  22        1.09        3.29      1.90 o 
   1 -11  22       15.61       17.44      2.53 o 
   2 -11  22        0.01        0.73      1.54 o 
  -2 -10  22       18.60       18.77      2.48 o 
  -1 -10  22        3.78        3.90      1.59 o 
   0 -10  22        9.12        9.43      2.27 o 
   1 -10  22        2.11        2.67      1.89 o 
   2 -10  22        0.07       -0.20      1.15 o 
   3 -10  22        0.09        5.16      1.91 o 
  -3  -9  22        2.56        0.09      1.68 o 
  -2  -9  22       21.71       31.05      2.96 o 
  -1  -9  22        0.02       -0.44      1.20 o 
   0  -9  22        2.17        1.28      1.20 o 
   1  -9  22        7.46        5.20      1.74 o 
   2  -9  22        3.26        2.12      1.31 o 
   3  -9  22        0.23       -0.61      2.86 o 
   4  -9  22       12.70       15.85      2.33 o 
  -4  -8  22        0.01        0.56      1.22 o 
  -3  -8  22       32.67       37.39      3.96 o 
  -2  -8  22        3.50        6.54      1.72 o 
  -1  -8  22        3.74        3.77      1.50 o 
   0  -8  22       21.52       26.14      2.27 o 
   1  -8  22       22.08       22.24      2.26 o 
   2  -8  22        5.19        3.28      1.76 o 
   3  -8  22        8.58       12.10      4.72 o 
   4  -8  22        0.48       -0.28      1.22 o 
  -4  -7  22        1.41        3.28      1.52 o 
  -3  -7  22        0.09        1.51      1.34 o 
  -2  -7  22        0.05        1.60      1.31 o 
  -1  -7  22        0.16       -0.54      1.61 o 
   0  -7  22        0.01       -1.20      1.20 o 
   1  -7  22        2.27        1.82      1.35 o 
   2  -7  22       19.79       19.30      2.10 o 
   3  -7  22        0.01        0.37      1.22 o 
   4  -7  22        1.50        2.55      1.48 o 
  -5  -6  22        0.27        2.08      1.13 o 
  -4  -6  22        1.06        2.54      1.28 o 
  -3  -6  22        3.83        3.60      1.42 o 
  -2  -6  22        0.00       -1.18      1.31 o 
  -1  -6  22        3.31        1.70      1.31 o 
   0  -6  22        0.24       -0.87      0.87 o 
   1  -6  22       24.99       25.75      2.35 o 
   2  -6  22        0.95        1.46      1.58 o 
   3  -6  22        4.46        5.19      1.94 o 
   4  -6  22        0.30        1.26      1.33 o 
  -5  -5  22        0.85        1.30      1.12 o 
  -4  -5  22        5.47       10.87      2.95 o 
  -3  -5  22        0.15       -0.93      1.01 o 
  -2  -5  22        6.04        2.98      1.33 o 
  -1  -5  22       52.28       58.59      3.39 o 
   0  -5  22        9.15       12.71      2.18 o 
   1  -5  22       11.57        9.70      1.63 o 
   2  -5  22       41.94       47.50      3.32 o 
   3  -5  22        0.26       -1.41      1.41 o 
   4  -5  22        0.76        2.15      1.44 o 
  -5  -4  22        0.69        0.25      1.23 o 
  -4  -4  22        0.14        2.20      1.20 o 
  -3  -4  22        0.02        0.10      1.05 o 
  -2  -4  22        2.60        2.10      1.64 o 
  -1  -4  22        2.14        2.09      1.27 o 
   0  -4  22       10.04        6.25      1.66 o 
   1  -4  22        1.58        1.08      1.17 o 
   2  -4  22       10.85       10.42      2.20 o 
   3  -4  22        3.46        4.43      1.55 o 
   4  -4  22        0.87        2.30      1.24 o 
  -5  -3  22        1.28        1.10      1.37 o 
  -4  -3  22        0.40        0.28      1.41 o 
  -3  -3  22        0.08        0.32      1.13 o 
  -2  -3  22        0.19        0.31      1.21 o 
  -1  -3  22        0.41       -0.67      0.93 o 
   0  -3  22        3.70        3.71      1.28 o 
   1  -3  22        0.00        0.53      1.06 o 
   2  -3  22        0.00       -0.01      1.14 o 
   3  -3  22        1.06        1.89      1.11 o 
   4  -3  22        0.51        0.05      1.26 o 
  -5  -2  22        0.33       -0.86      1.21 o 
  -4  -2  22        1.99        1.59      2.38 o 
  -3  -2  22        0.03        0.02      1.90 o 
  -2  -2  22       12.92       15.16      1.92 o 
  -1  -2  22        0.01        1.60      1.80 o 
   0  -2  22        3.47        2.26      1.13 o 
   1  -2  22        3.53        4.10      1.30 o 
   2  -2  22        4.35        2.85      1.13 o 
   3  -2  22       12.02       11.72      1.65 o 
   4  -2  22        2.60        4.28      1.54 o 
  -5  -1  22        0.76        1.81      1.48 o 
  -4  -1  22        9.37        9.04      2.32 o 
  -3  -1  22       54.45       56.47      5.77 o 
  -2  -1  22        0.22       -1.02      1.46 o 
  -1  -1  22        1.40        2.94      1.33 o 
   0  -1  22        0.82       -0.14      0.95 o 
   1  -1  22        1.10        1.94      1.17 o 
   2  -1  22        1.36        1.22      1.04 o 
   3  -1  22        7.77       10.99      2.28 o 
   4  -1  22        0.59        0.74      1.34 o 
  -5   0  22        0.59        1.84      1.67 o 
  -4   0  22        4.77        7.50      2.80 o 
  -3   0  22        0.13        3.68      1.72 o 
  -2   0  22        2.64        6.50      2.00 o 
  -1   0  22        1.31       -0.29      1.78 o 
   0   0  22        0.24        0.88      1.12 o 
   1   0  22        1.54        0.62      1.35 o 
   2   0  22        0.50        2.06      1.30 o 
   3   0  22       21.79       25.92      2.62 o 
  -5   1  22        1.18        0.23      1.39 o 
  -4   1  22        1.67        1.65      1.63 o 
  -3   1  22        2.73        7.51      2.88 o 
  -2   1  22        0.45        0.11      1.63 o 
  -1   1  22        4.02        4.79      1.90 o 
   0   1  22       16.66       12.70      2.01 o 
   1   1  22        0.84        0.49      1.10 o 
   2   1  22        5.40        6.24      1.60 o 
   3   1  22        1.95        0.36      2.47 o 
  -4   2  22        5.60        7.88      2.25 o 
  -3   2  22        3.29        4.00      2.56 o 
  -2   2  22        0.01        0.44      2.66 o 
  -1   2  22        2.52        5.42      2.01 o 
   0   2  22        0.01       -0.77      1.81 o 
   1   2  22        4.05        2.69      1.30 o 
   2   2  22        0.00        2.10      2.21 o 
  -3   3  22       15.18       18.67      4.16 o 
  -2   3  22        0.01        0.81      1.98 o 
  -1   3  22        0.01       -0.40      1.77 o 
   0   3  22        1.09       -1.54      1.54 o 
   1   3  22        0.91        0.74      1.32 o 
  -2   4  22        5.33        2.10      1.90 o 
  -1   4  22        5.96        1.76      2.64 o 
  -2 -10  23       11.14        8.77      4.59 o 
  -1 -10  23        2.59        3.34      1.65 o 
   0 -10  23        7.69       10.72      2.44 o 
   1 -10  23        0.12       -0.29      1.24 o 
   2 -10  23        1.49        2.89      1.41 o 
  -3  -9  23        3.62        4.97      2.45 o 
  -2  -9  23        6.43        3.97      1.64 o 
  -1  -9  23        8.52       10.48      2.05 o 
   0  -9  23        8.44       10.69      2.50 o 
   1  -9  23        1.54        2.67      1.41 o 
   2  -9  23        0.04        1.00      1.17 o 
   3  -9  23        5.08        3.37      2.97 o 
  -3  -8  23        4.01        6.83      2.38 o 
  -2  -8  23        7.35        7.27      1.87 o 
  -1  -8  23        2.46        4.00      1.52 o 
   0  -8  23       11.38       14.44      1.84 o 
   1  -8  23        1.15        0.96      1.27 o 
   2  -8  23        4.65        6.40      1.96 o 
   3  -8  23        0.21        1.00      1.51 o 
  -4  -7  23       23.55       29.76      2.70 o 
  -3  -7  23        0.40        1.41      1.56 o 
  -2  -7  23        3.09        1.45      1.94 o 
  -1  -7  23        0.64       -0.51      1.48 o 
   0  -7  23        4.64        6.44      2.02 o 
   1  -7  23        0.05       -0.06      1.48 o 
   2  -7  23        0.26        0.57      1.14 o 
   3  -7  23        1.72       -0.85      2.31 o 
   4  -7  23        0.00       -1.03      1.03 o 
  -4  -6  23        3.32        6.60      1.60 o 
  -3  -6  23        0.01       -0.89      1.13 o 
  -2  -6  23        0.00       -0.65      1.09 o 
  -1  -6  23        2.97        6.03      1.67 o 
   0  -6  23        5.23        3.82      1.31 o 
   1  -6  23        9.71        8.44      1.70 o 
   2  -6  23       58.93       62.83      4.85 o 
   3  -6  23        2.05        0.63      1.54 o 
   4  -6  23        0.11        3.33      1.48 o 
  -4  -5  23        4.68        6.94      1.63 o 
  -3  -5  23        0.69        2.20      1.33 o 
  -2  -5  23        3.51        4.52      1.45 o 
  -1  -5  23        9.43        8.64      1.76 o 
   0  -5  23        1.88        3.74      1.23 o 
   1  -5  23       27.96       32.55      2.60 o 
   2  -5  23       19.30       18.82      2.21 o 
   3  -5  23        1.67        2.54      1.43 o 
   4  -5  23        1.15       -0.96      3.05 o 
  -4  -4  23        0.50        3.61      1.33 o 
  -3  -4  23        4.33        5.45      1.48 o 
  -2  -4  23        0.93        1.69      1.24 o 
  -1  -4  23        2.23        0.52      1.19 o 
   0  -4  23        1.04        2.78      1.17 o 
   1  -4  23       19.93       20.90      3.44 o 
   2  -4  23        0.16        0.23      2.20 o 
   3  -4  23        0.21        1.82      1.95 o 
   4  -4  23        0.24        0.56      1.08 o 
  -5  -3  23        0.32        0.55      1.20 o 
  -4  -3  23        5.66        2.99      2.18 o 
  -3  -3  23       15.47       19.56      2.19 o 
  -2  -3  23        0.14        0.19      1.16 o 
  -1  -3  23        0.01        0.68      1.16 o 
   0  -3  23        0.56        1.67      1.91 o 
   1  -3  23        0.06       -0.80      0.98 o 
   2  -3  23        0.04       -0.13      1.12 o 
   3  -3  23        0.53        1.00      1.70 o 
   4  -3  23        0.91        0.12      1.23 o 
  -4  -2  23        0.94       -1.05      1.33 o 
  -3  -2  23       14.19       14.85      2.59 o 
  -2  -2  23        2.12        0.96      1.41 o 
  -1  -2  23        4.43        5.59      1.92 o 
   0  -2  23        6.56        3.89      1.76 o 
   1  -2  23        0.00        0.62      1.14 o 
   2  -2  23        0.06        0.70      1.19 o 
   3  -2  23        0.04       -0.75      1.31 o 
  -4  -1  23        6.27        6.85      2.07 o 
  -3  -1  23        0.61        0.82      1.93 o 
  -2  -1  23        0.35       -0.23      1.53 o 
  -1  -1  23        5.74        6.78      2.06 o 
   0  -1  23        0.16       -0.17      1.02 o 
   1  -1  23        5.52        6.47      1.47 o 
   2  -1  23        0.80       -0.99      0.99 o 
   3  -1  23        0.13        2.36      1.69 o 
  -4   0  23        0.99        2.62      1.73 o 
  -3   0  23        0.10       -0.43      2.01 o 
  -2   0  23        0.37        0.35      1.65 o 
  -1   0  23        0.58       -0.08      1.59 o 
   0   0  23        1.31        0.55      1.36 o 
   1   0  23        0.06        1.26      1.19 o 
   2   0  23        0.09       -0.16      0.82 o 
   3   0  23        4.32        3.56      1.95 o 
  -4   1  23        2.07        0.08      2.94 o 
  -3   1  23        1.43        1.34      2.31 o 
  -2   1  23        4.52        8.01      2.26 o 
  -1   1  23        3.14        4.45      1.94 o 
   0   1  23        1.61        4.04      1.53 o 
   1   1  23        0.06       -0.98      1.44 o 
   2   1  23        0.30        1.62      3.83 o 
  -3   2  23        0.19        2.70      2.39 o 
  -2   2  23        0.19       -1.41      1.41 o 
  -1   2  23        6.33        8.79      2.24 o 
   0   2  23        1.24        1.91      1.73 o 
   1   2  23        4.34        4.73      1.49 o 
  -2   3  23        0.93        2.59      8.09 o 
  -1   3  23        6.65        5.93      2.94 o 
  -1  -9  24        5.93        5.38      1.78 o 
   0  -9  24        1.26        1.91      1.77 o 
   1  -9  24        1.13        0.71      1.30 o 
   2  -9  24        1.42        1.60      1.50 o 
  -2  -8  24        2.05        2.85      1.58 o 
  -1  -8  24        4.51        3.84      1.66 o 
   0  -8  24        1.05        1.11      1.66 o 
   1  -8  24        0.02       -0.04      1.25 o 
   2  -8  24        0.03       -0.71      1.18 o 
  -3  -7  24        5.01        6.04      2.03 o 
  -2  -7  24       35.85       39.43      3.21 o 
  -1  -7  24       35.60       43.27      3.55 o 
   0  -7  24        7.52        3.89      2.00 o 
   1  -7  24        0.01       -0.46      1.21 o 
   2  -7  24        1.83        1.57      1.32 o 
   3  -7  24        0.18        1.18      2.92 o 
  -3  -6  24        0.84        3.83      3.73 o 
  -2  -6  24       30.91       37.40      4.82 o 
  -1  -6  24        2.53        3.94      1.56 o 
   0  -6  24        4.16        5.49      1.99 o 
   1  -6  24        9.67       10.77      1.86 o 
   2  -6  24        8.55        8.44      1.74 o 
   3  -6  24        0.02        1.56      1.55 o 
  -4  -5  24        4.58        7.72      1.60 o 
  -3  -5  24       22.85       31.83      3.45 o 
  -2  -5  24        3.45        6.60      1.72 o 
  -1  -5  24        1.77        2.18      1.95 o 
   0  -5  24        0.15       -0.64      1.11 o 
   1  -5  24       23.97       23.92      2.76 o 
   2  -5  24        0.04        1.11      1.28 o 
   3  -5  24        4.56        4.63      1.95 o 
  -4  -4  24        3.34        2.58      1.77 o 
  -3  -4  24        0.10        0.75      2.59 o 
  -2  -4  24        0.92        1.76      1.30 o 
  -1  -4  24        0.30        0.06      1.37 o 
   0  -4  24        0.01       -0.64      1.10 o 
   1  -4  24        3.07        4.88      1.50 o 
   2  -4  24        1.49        2.06      1.36 o 
   3  -4  24        0.08        0.07      1.45 o 
  -4  -3  24       26.25       23.99      3.05 o 
  -3  -3  24       24.30       25.23      4.14 o 
  -2  -3  24        5.49        4.48      1.43 o 
  -1  -3  24        0.27        0.98      1.19 o 
   0  -3  24        0.27       -1.38      1.38 o 
   1  -3  24        1.44        2.18      1.28 o 
   2  -3  24        5.53        5.66      1.56 o 
   3  -3  24        1.55       -1.46      1.46 o 
  -4  -2  24        1.15        1.37      1.65 o 
  -3  -2  24       12.63       17.36      3.70 o 
  -2  -2  24        8.40        9.35      2.20 o 
  -1  -2  24        8.49        7.99      1.67 o 
   0  -2  24        1.19        2.94      1.23 o 
   1  -2  24        1.86        2.76      1.37 o 
   2  -2  24        0.18        0.38      1.23 o 
   3  -2  24        0.97       -0.65      2.23 o 
  -3  -1  24        1.15        1.69      2.21 o 
  -2  -1  24        0.62        0.25      1.69 o 
  -1  -1  24        0.43        0.68      1.70 o 
   0  -1  24        0.26        1.19      1.18 o 
   1  -1  24        0.20        0.76      1.20 o 
   2  -1  24        3.31        3.79      1.40 o 
  -3   0  24       13.40       13.79      3.45 o 
  -2   0  24        6.73       10.29      2.33 o 
  -1   0  24        1.25        1.01      1.75 o 
   0   0  24        0.30        0.47      2.51 o 
   1   0  24        0.19       -0.71      1.69 o 
   2   0  24       10.20       13.65      2.91 o 
  -2   1  24        0.37        0.37      1.82 o 
  -1   1  24        0.36        2.50      1.79 o 
   1   1  24        1.59        2.94      1.71 o 
  -1  -8  25        6.76        9.72      2.03 o 
   0  -8  25        0.06        1.84      2.62 o 
   1  -8  25        0.37        1.38      1.97 o 
  -2  -7  25        8.08       14.12      2.18 o 
  -1  -7  25       25.45       27.68      2.84 o 
   0  -7  25        0.00        1.05      2.11 o 
   1  -7  25        1.91        2.52      1.45 o 
   2  -7  25        0.01        0.12      1.61 o 
  -2  -6  25        6.09        9.38      1.95 o 
  -1  -6  25        1.72        5.31      1.71 o 
   0  -6  25        4.86        5.68      3.43 o 
   1  -6  25        0.21        0.57      1.34 o 
   2  -6  25        5.59        6.81      1.66 o 
  -3  -5  25        0.14        2.66      1.55 o 
  -2  -5  25        0.27        2.63      1.51 o 
  -1  -5  25        0.01        1.05      3.46 o 
   0  -5  25        7.38        7.77      2.22 o 
   1  -5  25        4.88        4.87      1.61 o 
   2  -5  25       11.10       12.92      2.00 o 
  -3  -4  25        0.92        1.12      2.29 o 
  -2  -4  25        0.39        2.42      1.46 o 
  -1  -4  25        0.15        1.62      1.32 o 
   0  -4  25        2.99        5.88      3.30 o 
   1  -4  25        0.21       -0.23      1.24 o 
   2  -4  25        1.37        2.47      1.41 o 
  -3  -3  25       15.73       19.96      4.17 o 
  -2  -3  25        1.98        2.75      1.86 o 
  -1  -3  25        0.42        2.19      1.35 o 
   0  -3  25        0.12        2.31      2.43 o 
   1  -3  25        0.12        2.33      1.35 o 
   2  -3  25        0.69        0.15      1.72 o 
  -3  -2  25        2.17        3.91      2.73 o 
  -2  -2  25        1.10       -0.50      1.62 o 
  -1  -2  25        0.02        3.11      3.01 o 
   0  -2  25        0.79        2.10      1.62 o 
   1  -2  25        4.62        7.09      1.66 o 
  -2  -1  25        0.89        1.12      1.80 o 
  -1  -1  25        0.19       -0.03      1.63 o 
   1  -1  25        0.36        1.74      1.58 o 
  -1   0  25        0.01       -1.11      1.70 o 
  -1  -5  26       10.39       15.94      2.27 o 
   0  -5  26        0.78        2.99      2.45 o 
  -1  -4  26        8.59       12.97      2.10 o 
   0  -4  26        9.07        7.33      3.23 o 
  -1  -3  26        3.85        2.29      2.14 o 
                                                 
